# Supplementary material for: Ssc-mir-221-3p regulates melanin production in Xiang pigs melanocytes by targeting the TYRP1 gene
Source: BMC Genomics. 2023 Jul 1;24:369. doi: 10.1186/s12864-023-09451-w (PMC10314631; doi:10.1186/s12864-023-09451-w)
Supplement: Supplementary file 1 — Additional file 1: Table S1. Significantly differentially expressed miRNAs between black and white coated skin tissues of Jianbai Xiang pigs. Table S2. KEGG pathway related list of miRNA target genes and genes with significant differential expression enriched in melanogenes. Table S3. Physicochemical properties of TYR gene family members. Table S4. Fragment details for siRNA. Table S5. miRNA-221-3P and mRNAs primer sequences. Table S6. Different qRT-PCR reaction systems and reaction conditions for miRNA and mRNA. Table S7. Primer sequences for qRT-PCR. Table S8. Details of the xiang pig mRNA and miRAN sequencing data. Table S9. Alignment information to the reference genome. [file 12864_2023_9451_MOESM1_ESM.xlsx]

## Sheet: S1 Significantly differentially
S1 Significantly differentially expressed miRNAs between black and white coated skin tissues of Jianbai Xiang pigs
miRNA number	PValue	Iog2FC	Regulated
ssc-miR-10a-3p	0.00189	1.793	up
ssc-miR-10a-5p	2.38963e-13	1.817	up
ssc-miR-1277	5.01749e-05	-2.967	down
ssc-miR-135	0.00066	-2.37	down
ssc-miR-143-3p	4.89949e-07	-1.254	down
ssc-miR-181b	0.0014	1.1861	up
ssc-miR-196a	3.62384e-07	2.7214	up
ssc-miR-196b-5p	4.42249e-22	7.964	up
ssc-miR-221-3p	0.00087	1.331	up
ssc-miR-224	4.6574e-05	2.336	up
ssc-miR-32	1.4769e-05	-1.877	down
ssc-miR-320	0.00028	1.276	up
ssc-miR-615	0.00046	2.578	up
ssc-miR-7143-3p	0.00033	-2.408	down
unconservative_1_52628	4.542e-27	-8.244	down
unconservative_3_403490	0.00154	1.059	up
unconservative_X_1843986	0.00052	-4.085	down
S1 Significantly differentially expressed mRNAs between black and white skin tissues of Xiang pigs
#ID	L13_Count	L14_Count	L15_Count	L12_Count	L16_Count	L17_Count	L13_FPKM	L14_FPKM	L15_FPKM	L12_FPKM	L16_FPKM	L17_FPKM	Pvalue	log2FC	regulated
ENSSSCG00000000040	48	85	7	135	119	336	0.105881	0.240027	0.018406	0.382916	0.616831	0.789833	0.0140979	1.8923	up
ENSSSCG00000000061	293	679	279	857	1071	1123	1.75375	3.91237	1.90432	5.69786	6.49527	7.77365	0.0134829	1.1126	up
ENSSSCG00000000105	2166	1679	1368	2523	5715	7337	11.6422	9.59428	9.55304	15.2097	35.0187	39.8019	7.73729e-05	1.34964	up
ENSSSCG00000000137	492	493	497	1153	808	1596	1.55573	1.86613	2.21857	3.48869	3.03673	8.2296	0.00813566	1.04769	up
ENSSSCG00000000182	336	215	126	89	92	135	1.06478	0.824081	0.760605	0.459271	0.302308	0.404888	0.0264293	-1.28448	down
ENSSSCG00000000211	872	713	704	104	130	436	3.44165	3.16984	3.52101	0.425747	0.538241	1.62372	0.000215387	-2.04508	down
ENSSSCG00000000236	4131	8114	544	2352	1067	1507	16.8862	35.2531	2.88482	10.7816	4.96932	6.21504	0.0173324	-1.46409	down
ENSSSCG00000000240	14164	54093	1830	6190	5660	4434	59.5299	245.371	9.70501	26.3853	27.5856	18.3541	0.00197707	-2.19116	down
ENSSSCG00000000252	1401	1207	582	606	331	513	3.52942	3.22662	1.90215	1.70784	0.941697	1.30086	0.00403911	-1.28643	down
ENSSSCG00000000253	272	324	142	152	52	77	0.864754	1.09448	0.584347	0.539543	0.186078	0.245288	0.0170828	-1.50983	down
ENSSSCG00000000260	245	264	174	822	315	442	0.495137	1.45677	0.659715	4.68713	1.47061	1.59736	0.0485259	1.07229	up
ENSSSCG00000000261	6084	6174	4965	4572	1065	1368	48.2649	52.0153	50.6927	41.7372	10.0027	13.3577	0.00340724	-1.40837	down
ENSSSCG00000000371	16414	12567	13055	121	16	49	75.2367	61.226	77.7367	0.645893	0.081649	0.225073	1.98784e-34	-7.95376	down
ENSSSCG00000000373	1133	147	254	167	292	222	3.60682	0.479914	1.03505	0.578042	1.05868	0.707804	0.0476187	-1.35036	down
ENSSSCG00000000433	696	955	670	2592	1694	2149	2.28895	2.99115	2.27613	8.97463	5.43989	7.19575	0.000172233	1.30194	up
ENSSSCG00000000435	750	1176	1003	1648	2242	3321	1.63384	2.86186	3.40903	4.65334	6.24952	6.8665	0.00183723	1.06925	up
ENSSSCG00000000455	7748	10351	5370	20476	17080	17774	8.86961	13.5719	8.43834	27.1061	23.9521	22.043	0.000142114	1.08015	up
ENSSSCG00000000456	4991	6048	11070	11832	25883	33285	5.1461	7.00967	15.3703	12.8518	30.0885	34.8579	0.000326577	1.40201	up
ENSSSCG00000000519	1071	792	810	1817	3439	3297	2.32484	2.1287	1.59074	3.70916	6.22078	5.58998	1.71965e-05	1.46238	up
ENSSSCG00000000521	872	465	10	8	6	137	7.00509	3.96523	0.095021	0.064845	0.05465	1.10303	0.00538966	-3.42455	down
ENSSSCG00000000554	1494	1267	2008	2286	4924	5522	2.83392	2.13711	6.05147	4.30693	14.207	14.6059	0.00108291	1.1607	up
ENSSSCG00000000563	247	362	440	553	775	1264	0.770754	1.37862	1.94283	1.97825	3.37156	4.87428	0.025174	1.04842	up
ENSSSCG00000000601	302	165	237	298	641	761	0.528761	0.306121	0.621497	0.65742	3.09844	1.34522	0.0482623	1.02916	up
ENSSSCG00000000607	497	523	401	105	78	172	1.24337	1.36345	1.27394	0.305739	0.250366	0.329959	3.08703e-05	-2.21228	down
ENSSSCG00000000660	617	507	265	150	89	221	0.803869	0.707016	0.430826	0.211422	0.437988	0.279376	0.00127414	-1.78147	down
ENSSSCG00000000681	1231	1594	1188	2507	3667	4016	4.52558	6.22995	5.67719	10.3412	15.3738	14.9029	0.000145783	1.13852	up
ENSSSCG00000000687	23	28	25	60	72	97	0.069484	0.090182	0.097491	0.208517	0.250399	0.30119	0.0271382	1.37163	up
ENSSSCG00000000789	2027	1996	1956	7223	10308	11724	3.34482	3.67613	4.13059	13.5729	22.7496	20.14	4.04058e-15	2.07416	up
ENSSSCG00000000839	2384	2727	2588	3728	7024	8599	2.60341	3.13582	3.92629	7.80273	17.2395	10.0674	0.000233735	1.09572	up
ENSSSCG00000000857	388	2272	1192	759	5352	7934	2.12334	4.48544	3.09296	3.98552	9.31592	12.8122	0.0122759	1.60436	up
ENSSSCG00000000896	4709	3515	3789	2192	1577	1691	11.9335	9.63556	12.495	6.35164	4.89877	6.7804	2.38528e-05	-1.31382	down
ENSSSCG00000000915	66441	80110	66612	242450	304344	425261	288.331	378.777	319.787	1113.16	1488.15	1444.1	1.79879e-13	1.97116	up
ENSSSCG00000000916	33818	21313	21078	29480	123165	147608	48.8045	32.6908	39.5166	48.4327	202.565	214.913	4.67109e-05	1.72982	up
ENSSSCG00000000917	3130	3141	3120	8104	15875	13749	6.3454	6.5176	8.06516	18.6878	38.3463	33.2599	2.16712e-10	1.79048	up
ENSSSCG00000000936	644	378	528	43	204	108	0.871006	1.35346	1.37029	0.062421	0.867163	0.143393	0.000145286	-2.34932	down
ENSSSCG00000000978	19	17	22	336	226	663	0.055739	0.040891	0.066165	0.956683	0.670382	1.58681	4.89656e-10	4.14502	up
ENSSSCG00000001027	362	609	607	317	227	254	0.695947	1.24405	1.51317	0.679424	0.495808	0.486914	0.0192973	-1.17235	down
ENSSSCG00000001064	249	334	338	144	146	172	0.751319	1.1862	2.17086	0.413827	0.383111	0.403679	0.0218963	-1.20315	down
ENSSSCG00000001231	243	182	195	120	10	79	3.14963	2.50288	3.27625	1.74169	0.140274	1.02945	0.0235356	-1.73094	down
ENSSSCG00000001235	442	380	175	188	37	76	0.668548	0.610627	0.343386	0.318869	0.063748	0.116037	0.00796144	-1.82761	down
ENSSSCG00000001398	4986	5365	4893	3484	1821	2129	25.6434	29.0961	31.9804	19.004	6.86813	10.1205	0.000250388	-1.19658	down
ENSSSCG00000001422	7163	642	805	1139	23	532	23.0103	2.19201	3.35841	4.10341	0.081587	1.72273	0.0144163	-2.44453	down
ENSSSCG00000001472	217	215	194	618	396	587	0.675148	0.724492	0.788177	2.53937	1.5696	1.84695	0.0175918	1.16908	up
ENSSSCG00000001478	264	159	104	20	27	61	0.69664	0.6191	0.337609	0.053925	0.075204	0.310087	0.000162233	-2.50789	down
ENSSSCG00000001500	1308	1751	1110	1848	5519	5218	2.92285	4.50351	3.65822	4.52085	15.1194	11.3237	0.000175986	1.37649	up
ENSSSCG00000001536	331	562	253	103	157	141	0.38921	0.702706	0.402589	0.134691	0.209928	0.166803	0.00178216	-1.68972	down
ENSSSCG00000001537	181	15	79	28	852	421	0.549347	0.032209	0.133748	0.066182	1.20518	0.526339	0.0384329	1.99981	up
ENSSSCG00000001596	1673	1980	1703	681	622	718	2.3646	2.71944	3.01444	1.51609	1.20825	0.996886	2.24552e-06	-1.59699	down
ENSSSCG00000001619	1124	1238	1277	715	519	404	1.91293	2.03336	2.74042	1.28566	0.70242	0.871612	0.00105186	-1.317	down
ENSSSCG00000001658	266	266	477	206	158	192	3.17623	1.98928	5.00244	1.63164	1.25361	1.34066	0.048603	-1.08094	down
ENSSSCG00000001683	1349	2051	1009	1797	4195	4924	3.14969	4.44329	2.64304	4.2491	10.0514	11.467	0.0024618	1.09664	up
ENSSSCG00000001729	8	48	98	221	443	785	0.006085	0.043391	0.107476	0.276929	0.454329	0.948923	0.00028588	2.91152	up
ENSSSCG00000001760	1003	1071	833	2359	4460	7138	1.87312	1.86044	1.92472	4.42506	6.36901	9.17082	6.86327e-09	2.02435	up
ENSSSCG00000001762	592	441	325	709	1147	1359	2.96903	2.24683	2.0205	3.80867	6.29869	6.58331	0.0122773	1.03694	up
ENSSSCG00000001844	1051	1673	194	21	11	25	5.31471	8.95021	1.28553	0.116038	0.059627	0.123785	6.11953e-14	-5.80472	down
ENSSSCG00000001873	3721	6261	4497	2500	2505	2404	4.38427	7.84256	6.88402	3.30396	3.36352	2.85729	6.20151e-05	-1.14742	down
ENSSSCG00000001906	10170	376	52	225	103	127	29.2103	1.09952	0.175673	0.76592	0.251039	0.221184	0.000129067	-4.64198	down
ENSSSCG00000001912	2916	1980	3089	1686	1250	1597	3.7827	3.01692	5.45292	2.31001	2.07496	2.28004	0.00244722	-1.02229	down
ENSSSCG00000001914	3503	2829	3707	1102	1248	1207	13.4502	11.5389	18.4865	4.73872	5.45942	4.67462	3.54764e-08	-1.70397	down
ENSSSCG00000001931	375	389	358	132	286	199	1.29684	1.41255	1.72003	0.581104	1.16871	0.768636	0.0400791	-1.06687	down
ENSSSCG00000002013	645	690	164	644	1255	1571	2.94973	3.35496	0.969744	3.24551	6.34802	6.98906	0.0419618	1.02829	up
ENSSSCG00000002144	1641461	1535720	1156554	1334293	303002	571455	12856.6	13126.3	11767.6	11719.2	2701.35	4634.31	0.0137722	-1.09629	down
ENSSSCG00000002265	127	472	449	935	690	942	0.812122	1.96732	2.29094	4.48322	3.49077	3.77989	0.0414415	1.08361	up
ENSSSCG00000002383	739	349	707	785	5366	10275	2.37028	1.19768	2.95525	2.85981	20.1391	35.6363	3.15804e-06	2.88279	up
ENSSSCG00000002408	607	751	523	491	119	368	0.739217	0.963712	0.89095	0.671914	0.351272	0.43414	0.0448647	-1.10387	down
ENSSSCG00000002432	174	75	133	93	32	33	0.774173	0.351218	0.811416	0.463201	0.167449	0.156077	0.0418273	-1.41728	down
ENSSSCG00000002632	588	501	284	291	192	182	0.572628	0.546541	0.312333	0.382072	0.197043	0.201454	0.0250477	-1.18388	down
ENSSSCG00000002635	429	578	349	225	155	219	1.02398	1.9669	0.90157	0.552128	0.477868	0.382399	0.00752215	-1.34995	down
ENSSSCG00000002639	534	237	252	43	83	72	2.03984	0.935913	1.24135	0.169936	0.351153	0.261855	2.21953e-05	-2.56772	down
ENSSSCG00000002709	342	358	210	99	165	206	0.557224	0.620365	0.456649	0.18098	0.325232	0.506314	0.0307789	-1.15745	down
ENSSSCG00000002719	780	584	471	415	174	247	8.92031	7.09869	6.9948	5.31664	2.25808	2.8485	0.0134471	-1.28033	down
ENSSSCG00000002774	1907	1821	1736	1777	460	549	2.42051	2.14765	2.94245	2.42657	0.925554	1.10751	0.0276791	-1.09241	down
ENSSSCG00000002866	4	5	4	2270	3527	4398	0.033406	0.041002	0.042338	22.4097	35.384	39.0638	1.35958e-70	9.35811	up
ENSSSCG00000003018	973	1688	274	204	214	305	3.164	5.9957	1.12216	0.726706	0.780293	0.945203	0.000107367	-2.17308	down
ENSSSCG00000003022	68	140	74	63	26	15	0.257021	0.566125	0.358297	0.268022	0.113328	0.053848	0.03503	-1.53866	down
ENSSSCG00000003030	4672	5464	4726	3218	2478	2220	5.93538	7.8155	8.04837	4.41291	3.57749	2.8965	0.000253023	-1.07606	down
ENSSSCG00000003040	353	225	354	194	116	148	0.887365	0.596891	1.15274	0.545032	0.325848	0.373823	0.0282338	-1.21614	down
ENSSSCG00000003069	102	120	130	6	15	17	0.359108	0.448947	0.595217	0.020131	0.057331	0.057926	5.762e-07	-3.436	down
ENSSSCG00000003109	1732	1241	1108	963	495	649	23.7068	18.0494	19.6956	14.7731	7.71428	8.96014	0.0056913	-1.11158	down
ENSSSCG00000003113	89	134	153	13	3	11	0.821407	1.31163	1.83083	0.133897	0.025939	0.096287	1.35454e-07	-3.98448	down
ENSSSCG00000003145	406	541	289	635	2877	2741	1.21879	1.1036	0.58224	1.35538	6.50785	5.86764	1.3317e-05	2.11743	up
ENSSSCG00000003156	84	97	53	149	196	271	0.356392	0.435802	0.292766	0.707768	0.949007	1.16123	0.0374255	1.19553	up
ENSSSCG00000003343	2188	1964	2197	1419	902	874	6.64316	6.23435	8.82878	4.75372	3.0977	2.73814	0.00120686	-1.16002	down
ENSSSCG00000003351	1057	1071	1230	1629	3258	3820	6.24306	6.15714	9.45808	10.6376	22.6599	23.2905	0.00108982	1.13286	up
ENSSSCG00000003366	877	1398	1671	2828	4313	6101	0.945497	1.57378	2.28097	3.43162	5.46986	6.52464	2.24226e-05	1.4944	up
ENSSSCG00000003393	648	529	499	231	234	347	1.61276	1.30624	1.49617	0.596425	0.62634	0.836013	0.0071539	-1.25505	down
ENSSSCG00000003482	296	1126	78	157	73	199	1.37749	5.51752	0.419093	0.741498	0.355073	0.934899	0.0117174	-1.93468	down
ENSSSCG00000003509	601	129	326	77	109	145	1.56466	0.320137	1.22495	0.227733	0.34822	0.540816	0.0027508	-1.9031	down
ENSSSCG00000003603	11839	21225	12586	24202	40108	42018	21.559	40.9916	29.4614	49.4669	83.1116	77.4339	0.000478823	1.01856	up
ENSSSCG00000003616	1550	1070	1784	511	747	930	16.4997	12.1861	24.674	6.13146	8.78707	9.88	0.00104592	-1.25256	down
ENSSSCG00000003640	266	855	393	255	206	280	0.405173	1.20361	0.722724	0.352863	0.288586	0.394847	0.0262917	-1.20287	down
ENSSSCG00000003650	2	48	32	107	87	141	0.010358	0.303069	0.244981	0.724716	0.595276	0.857385	0.0272483	1.81593	up
ENSSSCG00000003726	72768	70235	49078	109235	244418	210721	112.522	116.101	98.6229	190.09	419.828	319.951	6.93356e-06	1.35223	up
ENSSSCG00000003755	101	101	131	157	327	400	0.164879	0.174907	0.30563	0.292479	2.70826	0.659656	0.0426051	1.15669	up
ENSSSCG00000003766	2431	2339	4215	2819	13879	12655	6.79066	6.39454	8.69965	6.79029	31.739	28.8955	0.00175529	1.42891	up
ENSSSCG00000003768	673	529	558	208	409	406	2.02094	1.48365	1.84651	0.662892	1.3582	1.18962	0.0319169	-1.00395	down
ENSSSCG00000003773	273	373	215	1043	652	1062	1.01372	1.30926	0.789916	3.57294	2.46686	3.56961	0.000812244	1.50577	up
ENSSSCG00000003783	649	1188	1578	885	6402	5272	1.36308	2.13755	3.27445	1.65759	11.9955	8.96085	0.00317408	1.6034	up
ENSSSCG00000003788	594	623	720	63	131	253	1.98322	1.96559	2.86796	0.226653	0.858472	1.01751	1.71783e-05	-2.38641	down
ENSSSCG00000003803	32	59	25	184	126	130	0.121444	0.348538	0.193534	1.10258	0.560958	0.672695	0.00480892	1.77777	up
ENSSSCG00000003846	139	95	179	26	26	74	0.865167	0.613489	1.17824	0.137124	0.132874	0.348339	0.00263889	-1.98925	down
ENSSSCG00000003848	2114	1277	2058	752	741	814	3.7791	2.80109	5.19769	1.79901	1.97878	1.58036	5.43272e-05	-1.45098	down
ENSSSCG00000003894	1402	2388	846	525	739	848	4.8887	7.40893	3.69311	1.2834	4.34011	2.75337	0.000957541	-1.31057	down
ENSSSCG00000003901	501	483	521	216	240	282	1.7565	1.74329	2.33304	0.81601	0.830844	1.03507	0.00900856	-1.23827	down
ENSSSCG00000003921	67	75	63	23	24	41	0.107575	0.236771	0.13043	0.040433	0.24274	0.065458	0.0208796	-1.43374	down
ENSSSCG00000003973	2184	1339	1769	1002	782	935	6.71686	4.56735	7.39647	3.11166	2.69944	2.833	0.00105833	-1.15379	down
ENSSSCG00000004039	422	452	588	254	275	300	1.61611	1.50941	2.55453	1.09262	0.841447	1.2993	0.0317954	-1.03547	down
ENSSSCG00000004072	49	68	60	89	162	327	0.213268	0.351288	0.439326	0.569329	0.804258	1.43305	0.0213394	1.44498	up
ENSSSCG00000004143	69	90	23	120	173	245	0.452396	0.195531	0.059697	0.594637	0.403193	0.526321	0.029322	1.38073	up
ENSSSCG00000004165	240	432	434	677	1487	1850	0.421918	0.855751	1.01172	1.35033	3.1798	3.5247	0.000396777	1.60875	up
ENSSSCG00000004179	247	340	127	726	911	1591	1.61216	2.36072	1.06722	5.32792	6.81648	10.5426	3.65556e-05	1.97744	up
ENSSSCG00000004207	805	5355	5962	11329	12044	16280	1.94285	7.38032	6.68616	17.998	15.4679	20.0408	0.00447337	1.46727	up
ENSSSCG00000004215	542	925	441	1004	1232	2690	0.694971	1.26088	0.734073	1.44284	1.79923	3.47991	0.00600535	1.1456	up
ENSSSCG00000004290	550	684	806	1522	2007	1381	0.971263	1.31324	2.1019	2.96178	3.98597	2.81961	0.00466941	1.06761	up
ENSSSCG00000004464	1556	1521	1481	2640	4128	4320	2.55875	2.77073	3.27615	5.10005	8.50278	7.01545	0.000281577	1.0672	up
ENSSSCG00000004466	953	1901	1291	2056	4210	3732	1.65418	3.21708	2.84239	3.52327	7.77244	6.42784	0.00257318	1.06163	up
ENSSSCG00000004484	50304	35233	38631	94599	119781	165231	54.3256	40.6912	54.448	114.354	149.399	183.555	3.92339e-07	1.39071	up
ENSSSCG00000004497	273	558	290	711	913	1170	0.885495	2.06065	1.40588	2.56351	3.46306	3.80536	0.0113635	1.12084	up
ENSSSCG00000004518	66	74	43	89	177	273	0.471831	0.479638	0.187891	0.813931	1.06439	1.08729	0.0288765	1.33098	up
ENSSSCG00000004547	1532	872	738	2741	1281	5542	2.66007	1.89685	2.17712	4.99355	3.0227	9.705	0.00195854	1.37929	up
ENSSSCG00000004554	1176	930	529	1133	2529	2998	6.54063	5.49854	3.81835	7.06986	16.0389	16.8284	0.0035594	1.12822	up
ENSSSCG00000004588	224	311	210	330	955	955	1.02739	1.63506	1.26054	1.70894	5.09957	4.44672	0.00708999	1.36488	up
ENSSSCG00000004597	512	317	548	1528	1239	801	0.85658	0.563219	1.19111	2.86814	2.36392	1.52487	0.00817363	1.19617	up
ENSSSCG00000004602	288	472	210	601	1048	1008	1.73933	2.675	1.29774	4.3414	6.54738	6.5849	0.00571547	1.26841	up
ENSSSCG00000004614	40	37	30	141	212	306	0.04416	0.04277	0.043209	0.360599	0.314286	0.552454	7.63935e-05	2.39618	up
ENSSSCG00000004662	863	556	626	7	0	0	5.69078	3.82027	5.45549	0.042563	0	0	1.86425e-21	-8.2516	down
ENSSSCG00000004670	876	174	376	494	710	3283	7.07042	1.46943	3.9591	4.54328	6.7155	27.3286	0.0362178	1.35643	up
ENSSSCG00000004699	1445	2432	961	3983	3364	3373	7.0857	12.4181	5.44893	20.1935	16.0533	15.6148	0.00340973	1.00135	up
ENSSSCG00000004733	6048	1396	2548	1030	1971	2386	8.74895	2.44728	5.34487	1.86722	4.20911	4.9172	0.0137817	-1.11761	down
ENSSSCG00000004791	1313	2444	1492	2643	5614	4904	2.05765	3.71247	2.82625	4.7024	9.97036	8.11276	0.000927338	1.12308	up
ENSSSCG00000004835	0	50	12	71	206	183	0	0.113523	0.033093	0.169226	0.502477	0.394236	0.00615373	2.70232	up
ENSSSCG00000004843	3504	3565	5616	38	26	63	3.58537	4.18807	7.43217	0.024647	0.012494	0.038224	5.51738e-49	-6.88657	down
ENSSSCG00000004889	3538	4449	2579	6648	9375	8739	7.53375	10.0697	7.13489	15.8768	22.7549	18.777	7.67443e-05	1.04617	up
ENSSSCG00000004890	5908	6027	7741	10109	22945	29926	8.19092	9.40485	12.7843	16.9309	28.4551	34.9475	2.87733e-05	1.41924	up
ENSSSCG00000004928	5144	6428	3743	10617	12832	17467	10.9447	14.5319	10.3416	25.3517	31.0865	37.4432	4.27513e-06	1.22009	up
ENSSSCG00000004961	428	511	469	195	203	249	0.555812	0.784399	1.02193	0.293571	0.318522	0.86865	0.00615155	-1.32644	down
ENSSSCG00000004966	568	1297	270	1222	1860	1718	0.691367	1.60814	0.567982	3.41745	2.42258	2.02858	0.029178	1.01762	up
ENSSSCG00000004980	1671	1360	2166	1080	703	1051	2.71796	2.18066	3.34103	1.73166	1.40351	1.33247	0.00318913	-1.08793	down
ENSSSCG00000004996	2580	2234	2568	3062	8564	9145	2.48376	2.16036	3.10537	4.05734	10.5606	9.34003	0.000317367	1.24739	up
ENSSSCG00000005006	8966	6110	5724	7975	9766	47998	46.5299	33.6971	38.5847	46.4108	57.7549	661.021	0.0050803	1.37043	up
ENSSSCG00000005012	8612	11284	4377	5507	4656	1491	26.401	19.5651	25.7294	13.1126	15.0606	3.62448	0.0100328	-1.15451	down
ENSSSCG00000005085	24	20	38	66	184	202	0.074991	0.047777	0.112554	0.50593	0.477848	0.461463	0.0011837	2.18978	up
ENSSSCG00000005087	266	173	307	436	672	1012	0.903419	0.71133	1.3554	1.72291	2.84886	3.61453	0.0128504	1.24749	up
ENSSSCG00000005089	109	49	187	257	401	521	0.16017	0.076408	0.358959	0.42553	0.768493	0.778525	0.0164968	1.49148	up
ENSSSCG00000005134	12	16	15	131	199	209	0.117816	0.190816	0.269221	1.56418	2.74836	2.50346	1.53001e-07	3.42245	up
ENSSSCG00000005193	20877	14368	16870	104	0	0	52.5356	38.2605	55.1997	0.28246	0	0	1.7848e-08	-9.00933	down
ENSSSCG00000005203	8301	11647	4022	15305	24779	28855	20.5137	29.2098	12.1968	39.3067	65.2391	67.0906	5.89433e-05	1.34223	up
ENSSSCG00000005206	1015	365	554	5	0	11	12.2449	4.98483	8.69665	0.054363	0	0.127729	3.1091e-17	-7.11778	down
ENSSSCG00000005233	44	45	54	886	1221	3110	0.075316	0.186114	0.139318	3.12534	5.44548	9.65997	2.26417e-19	4.91138	up
ENSSSCG00000005257	41	178	73	262	360	370	0.092759	0.431441	0.586099	0.983429	0.822995	0.794154	0.0109773	1.58323	up
ENSSSCG00000005268	393	437	281	647	1725	1900	0.619583	0.699292	0.515094	1.58505	2.75518	2.25134	8.2708e-05	1.72201	up
ENSSSCG00000005284	389	364	352	548	1143	1229	1.24903	1.40641	1.5675	2.64953	4.47843	4.17801	0.00697603	1.17421	up
ENSSSCG00000005455	8751	5690	8336	9664	23849	35443	8.3993	5.55285	9.47932	9.2959	20.5735	26.4981	0.000312232	1.33157	up
ENSSSCG00000005484	594	827	860	465	322	284	1.12487	1.22178	1.53034	1.12876	0.650723	0.412167	0.00683076	-1.26418	down
ENSSSCG00000005533	4399	2889	3880	2076	1999	2317	9.79135	7.3704	12.9659	5.73947	5.73582	5.96172	0.000736973	-1.01053	down
ENSSSCG00000005586	361	742	421	164	151	308	1.18424	2.43639	1.65614	0.819634	0.414396	0.943218	0.00415802	-1.50274	down
ENSSSCG00000005610	763	710	889	410	470	487	3.43877	3.51917	5.72716	2.58261	2.85097	3.79584	0.0162678	-1.00106	down
ENSSSCG00000005625	4019	3277	5165	1999	1546	1870	5.68312	4.88783	9.5624	3.11135	2.47044	2.7065	1.0989e-05	-1.41218	down
ENSSSCG00000005631	3671	2656	3153	1958	845	2087	7.95395	5.99077	9.05136	4.73171	2.58479	4.35504	0.00153594	-1.15674	down
ENSSSCG00000005664	8221	4973	6235	3240	3323	4518	18.4131	11.9076	18.173	8.07799	8.46326	10.1437	0.000237351	-1.02325	down
ENSSSCG00000005699	755	1441	839	133	28	78	1.29678	3.01306	1.64383	0.14097	0.019417	0.151804	9.6101e-10	-3.80639	down
ENSSSCG00000005723	97	67	66	14	19	25	0.422099	0.355415	0.422101	0.05057	0.09566	0.146531	0.000624781	-2.19266	down
ENSSSCG00000005762	96	55	50	155	127	243	0.259281	0.075084	0.104486	0.521511	0.840395	0.856549	0.0489494	1.17701	up
ENSSSCG00000005904	138	296	33	65	18	5	1.01382	2.50937	0.311944	0.536463	0.148095	0.034961	0.0100856	-2.42358	down
ENSSSCG00000005943	2600	2069	2413	917	776	1987	6.50807	3.78987	5.88941	2.16584	1.64631	4.24222	0.00112866	-1.19107	down
ENSSSCG00000005951	109	112	65	177	429	279	0.20723	0.227051	0.160937	0.377616	0.929571	0.699145	0.0126837	1.4442	up
ENSSSCG00000005971	177	641	364	604	951	1562	0.333695	1.17116	0.873191	1.20754	1.80392	3.23522	0.0225115	1.16915	up
ENSSSCG00000005986	299	338	282	193	74	149	0.8269	0.991283	1.01631	0.584123	0.232553	0.417362	0.0208262	-1.31377	down
ENSSSCG00000005992	1633	1125	800	391	5427	5553	3.63972	2.61335	2.2826	0.962831	13.6516	12.613	0.0194933	1.43134	up
ENSSSCG00000006031	18	16	0	74	74	189	0.042815	0.405714	0	0.214526	0.208307	0.471334	0.000437915	3.11109	up
ENSSSCG00000006040	39	121	39	57	482	226	0.120333	0.305985	0.100972	0.188301	1.17508	0.466156	0.0216043	1.75781	up
ENSSSCG00000006051	145	168	95	780	1140	1405	1.09625	1.34999	1.1373	6.62693	9.84557	10.7393	9.4566e-10	2.82637	up
ENSSSCG00000006059	430	643	380	843	1324	2529	1.24798	1.96563	1.49575	2.81555	4.44681	7.04436	0.000442184	1.45865	up
ENSSSCG00000006069	1022	850	561	3088	6685	8004	1.31514	1.49366	1.55627	8.17175	9.39641	11.6356	6.05714e-14	2.65341	up
ENSSSCG00000006095	535	272	281	412	1050	1108	1.88643	1.14885	1.12986	1.7027	3.2229	3.68093	0.0389041	1.01539	up
ENSSSCG00000006126	1516	1678	1548	2073	5355	6498	3.30358	3.50347	6.42416	5.1558	12.901	15.5236	0.000210919	1.31135	up
ENSSSCG00000006132	647	753	467	698	1666	2942	0.860496	1.25602	0.917613	1.05878	1.73436	2.29346	0.00383643	1.26333	up
ENSSSCG00000006153	62282	30474	29478	16145	14164	27228	213.86	111.216	131.494	64.7799	55.4239	94.3233	9.12912e-05	-1.29732	down
ENSSSCG00000006169	375	656	795	282	293	475	0.406184	0.570801	1.48033	0.523187	0.273036	0.636819	0.0336758	-1.04218	down
ENSSSCG00000006172	434	523	192	442	1043	2088	0.524134	0.670673	0.301002	0.598754	1.44497	2.55761	0.00732171	1.40648	up
ENSSSCG00000006238	74	335	104	389	1307	1794	0.190583	0.95126	0.381957	1.12947	3.98073	4.84205	5.67646e-05	2.54802	up
ENSSSCG00000006240	213	233	221	8	11	75	1.78492	2.07403	2.41176	0.066856	0.100865	0.62968	8.46912e-05	-3.12975	down
ENSSSCG00000006243	667	1225	627	229	397	742	3.2949	6.41141	4.02164	1.26633	2.22283	3.6817	0.0202867	-1.11134	down
ENSSSCG00000006250	2925	1349	2334	1466	1075	1113	5.07067	2.54824	5.2584	3.63189	2.12767	2.08538	0.00592797	-1.04217	down
ENSSSCG00000006288	158	319	105	41	45	73	0.502604	1.1851	0.44166	0.138956	0.155058	0.2275	0.00117135	-2.05212	down
ENSSSCG00000006328	482	331	299	188	137	197	0.715134	0.517318	0.570086	0.313568	0.265664	0.28995	0.0145306	-1.275	down
ENSSSCG00000006329	41	47	74	168	254	220	0.227014	0.280315	0.601529	0.72912	1.05431	0.606181	0.00382644	1.75396	up
ENSSSCG00000006335	396	595	625	229	1953	2204	1.23822	1.9767	2.53586	0.802041	6.96109	6.95484	0.0459742	1.16346	up
ENSSSCG00000006345	1384	1353	1022	4137	4122	4465	3.86615	4.22449	3.89618	13.0966	13.0048	13.241	3.03583e-08	1.5765	up
ENSSSCG00000006350	594	1260	1046	1527	19927	7315	2.62107	3.74661	4.73423	6.69035	67.3067	21.0633	1.19538e-06	3.08865	up
ENSSSCG00000006375	129	241	198	244	571	1067	0.530031	0.957937	0.91	1.13446	2.28822	4.40105	0.0100961	1.46189	up
ENSSSCG00000006378	119	141	221	353	617	516	0.274161	0.335095	0.687721	0.915349	1.61117	1.27217	0.00977385	1.38978	up
ENSSSCG00000006390	169	110	95	60	41	87	0.649039	0.37465	0.433723	0.28836	0.27875	0.300563	0.0471417	-1.19321	down
ENSSSCG00000006391	865	1213	426	343	354	354	1.37301	2.01457	0.82598	0.577115	0.599501	0.542908	0.00240948	-1.40413	down
ENSSSCG00000006399	1459	7396	381	1047	1103	1916	5.96708	30.9124	2.13267	4.63311	4.60338	7.12875	0.0475215	-1.32606	down
ENSSSCG00000006457	30	51	12	241	119	240	0.05124	0.381504	0.028304	0.600476	0.232714	0.774387	0.000196596	2.54021	up
ENSSSCG00000006578	24852	18888	18364	13884	8348	8863	300.893	241.414	288.34	188.477	115.824	108.527	0.00020189	-1.15823	down
ENSSSCG00000006580	48561	15590	31680	8675	4357	7226	761.514	259.838	645.383	152.548	77.8558	114.32	4.91769e-09	-2.43182	down
ENSSSCG00000006646	31201	18837	23750	26526	61236	103788	37.7469	22.7869	38.4841	36.5225	86.8496	130.018	0.00275764	1.11383	up
ENSSSCG00000006678	62	31	22	102	125	150	0.183243	0.054134	0.074948	0.190201	0.579186	0.361757	0.0149576	1.52227	up
ENSSSCG00000006698	837	840	552	549	200	269	0.916656	1.21773	1.12403	0.715956	0.243345	0.319945	0.0148805	-1.26037	down
ENSSSCG00000006811	1763	1698	3177	691	686	1102	2.75125	2.67683	6.17132	1.36776	1.34579	1.74137	1.28954e-05	-1.67602	down
ENSSSCG00000006842	162	146	89	275	375	458	1.03596	1.18994	0.854906	2.74799	2.73804	3.63291	0.0151096	1.28467	up
ENSSSCG00000006853	270	234	232	182	56	104	1.63951	1.50886	1.83001	1.23455	0.383966	0.637278	0.0399945	-1.26085	down
ENSSSCG00000006858	38	62	16	33	182	201	0.097	0.170593	0.0515	0.094909	0.540418	0.527817	0.0280806	1.63021	up
ENSSSCG00000006893	1586	996	1020	667	479	679	3.80211	2.80123	3.06262	1.82505	1.54121	1.93221	0.00213833	-1.16746	down
ENSSSCG00000006919	404	613	153	130	119	24	1.18902	1.89497	0.861459	0.346349	0.449122	0.072419	0.00280623	-2.17511	down
ENSSSCG00000006940	1588	994	775	1646	3282	6373	4.68722	3.46457	2.94678	5.44423	14.2063	21.4384	0.000232356	1.5072	up
ENSSSCG00000006950	327	329	362	128	125	96	0.542471	0.561491	0.873443	0.211799	0.234537	0.171562	0.00140357	-1.72645	down
ENSSSCG00000006982	500	508	477	1852	4294	7116	1.14382	1.20578	1.4147	4.72496	11.0038	16.2284	6.5866e-13	2.90163	up
ENSSSCG00000007079	989	2465	1708	1563	7681	5833	1.7973	5.16688	3.24543	3.23621	15.0994	10.1243	0.00468417	1.31617	up
ENSSSCG00000007082	24	108	35	534	862	933	0.149562	0.61051	0.16837	2.50826	3.91288	3.79501	1.08385e-08	3.61762	up
ENSSSCG00000007139	133	203	82	27	29	34	0.674429	1.13526	0.543436	0.143138	0.157067	0.166274	0.000177349	-2.37985	down
ENSSSCG00000007149	44	98	64	32	740	64	0.111677	0.439419	0.308578	0.097724	2.10868	0.179638	0.0497224	1.84043	up
ENSSSCG00000007170	4172	4151	3488	7878	15972	16324	17.1159	17.6355	18.2613	34.5497	74.6459	66.269	5.13608e-08	1.54839	up
ENSSSCG00000007171	46	66	38	106	211	153	0.1745	0.354934	0.220342	0.476476	1.2015	0.750349	0.0160562	1.45951	up
ENSSSCG00000007336	222	213	101	17	78	32	1.74219	1.73229	1.01721	0.140949	0.656615	0.234971	0.00126911	-2.24702	down
ENSSSCG00000007344	73	121	151	15	25	25	0.164927	0.277962	0.425597	0.035678	0.061643	0.053516	7.26392e-05	-2.63645	down
ENSSSCG00000007362	5461	3613	2572	11099	8309	8623	9.78824	7.63923	6.20028	21.954	11.8792	12.7675	0.000277937	1.11186	up
ENSSSCG00000007385	137	179	89	778	509	809	0.359294	0.501557	0.302105	2.30274	1.53215	2.15562	1.67577e-05	2.20297	up
ENSSSCG00000007451	209	424	301	604	852	1075	0.463158	0.921045	0.871181	1.38556	2.0187	2.48086	0.00821128	1.22242	up
ENSSSCG00000007517	12	128	50	136	186	339	0.02935	0.358608	0.169491	0.402003	0.550256	0.886523	0.0363031	1.58238	up
ENSSSCG00000007528	161	91	104	136	429	611	0.590917	0.269313	0.378137	0.672476	1.58385	1.98967	0.0158041	1.46836	up
ENSSSCG00000007552	226	129	211	78	80	41	1.21631	0.696291	1.73272	0.420029	0.533171	0.252812	0.00731525	-1.68214	down
ENSSSCG00000007574	1464	1187	1195	1666	3418	4121	2.36165	1.29568	2.12438	2.10223	4.59103	5.67831	0.00260897	1.02605	up
ENSSSCG00000007593	675	681	306	176	224	139	4.7676	3.58443	2.80151	1.1536	1.71511	1.06704	0.000800999	-1.7686	down
ENSSSCG00000007679	229	317	73	389	462	668	1.01849	1.5142	0.435818	1.99055	2.62242	3.0592	0.046169	1.12552	up
ENSSSCG00000007680	104	126	32	81	377	506	1.3566	1.7144	0.444355	0.994836	5.16059	6.43018	0.0183241	1.6636	up
ENSSSCG00000007682	770	259	469	160	276	252	3.6845	1.2909	2.85774	0.836256	1.39191	0.912367	0.0143546	-1.33858	down
ENSSSCG00000007789	8452	8347	7525	5962	3066	3340	6.64959	6.99516	6.93243	5.81131	4.10725	4.05145	0.000466999	-1.1293	down
ENSSSCG00000007800	64	74	82	225	126	284	0.669122	0.523445	0.672793	0.966128	0.293831	0.993764	0.0273394	1.31048	up
ENSSSCG00000007857	110	202	102	278	360	860	0.399173	0.8693	0.392855	1.21766	1.91173	3.3804	0.00446817	1.62049	up
ENSSSCG00000007899	97	215	51	578	374	171	0.342446	0.682864	0.232175	1.99242	1.84093	0.589878	0.0209811	1.54734	up
ENSSSCG00000007917	24	46	23	119	74	132	0.053037	0.241209	0.156865	0.530671	0.181538	0.785641	0.0103797	1.62454	up
ENSSSCG00000007965	376	550	583	240	1890	1989	0.538882	0.82303	1.06182	0.369614	3.11847	2.93939	0.0404499	1.17631	up
ENSSSCG00000007998	43	98	68	153	175	412	0.156528	0.427471	0.376814	0.587354	0.579101	1.27795	0.010852	1.5779	up
ENSSSCG00000008005	154	180	46	326	433	268	0.245025	0.316967	0.114978	0.633184	0.74921	0.41066	0.0300581	1.30307	up
ENSSSCG00000008021	877	1008	1821	462	435	595	5.11884	6.25449	13.8075	3.02097	2.88808	3.50045	0.000238422	-1.55638	down
ENSSSCG00000008062	1371	374	510	326	252	396	6.86631	1.86525	3.35512	1.75708	1.05618	1.63588	0.00931975	-1.40117	down
ENSSSCG00000008066	435	1604	1109	371	460	654	0.925804	3.54173	3.04762	0.880104	1.05164	1.39627	0.00714588	-1.30421	down
ENSSSCG00000008072	995	1276	540	534	1923	4719	1.83735	2.55032	1.31502	1.11813	4.19751	8.8399	0.0404564	1.09459	up
ENSSSCG00000008073	4000	3416	798	10164	9717	31569	5.90458	5.35915	1.52913	16.8265	16.3484	47.0187	1.27845e-06	2.4368	up
ENSSSCG00000008081	130	81	78	0	3	2	1.01028	0.743109	0.754047	0	0.016473	0.013027	1.43439e-11	-5.95239	down
ENSSSCG00000008101	665	1052	990	2817	2708	4099	2.20206	3.70422	4.26083	10.4722	10.2303	13.7108	1.49771e-06	1.61007	up
ENSSSCG00000008259	16	36	26	66	143	217	0.034474	0.083728	0.071722	0.161964	0.357704	0.481675	0.0010367	2.1994	up
ENSSSCG00000008261	3975	2568	2490	1425	1287	2087	6.52817	4.4598	5.34764	2.56487	2.90527	3.58452	0.000384311	-1.1188	down
ENSSSCG00000008294	3606	1787	1422	814	1480	1290	17.7313	8.66543	9.93823	4.15901	7.06502	5.86104	0.00362349	-1.1168	down
ENSSSCG00000008339	2333	6356	5700	6059	14187	17297	3.56779	7.52228	8.24512	7.56593	18.0052	19.4374	0.00407318	1.13286	up
ENSSSCG00000008346	2013	1928	1824	2120	6049	7002	3.30339	2.98996	3.29139	3.32361	10.8557	11.3447	0.00115231	1.15385	up
ENSSSCG00000008383	698	1168	783	564	4736	4418	2.48285	2.98954	2.66662	1.77429	6.11292	6.12861	0.0026939	1.63098	up
ENSSSCG00000008397	3026	3944	1676	7522	5805	6385	10.5551	15.421	8.38559	28.6323	22.0777	22.2243	0.000914833	1.04129	up
ENSSSCG00000008419	85	125	40	174	417	248	0.113908	0.311171	0.07153	0.481364	0.716407	1.26212	0.0103253	1.58465	up
ENSSSCG00000008465	1886	1106	1210	1007	569	667	2.23259	1.21881	1.50827	1.43598	1.05999	0.468894	0.00805829	-1.0682	down
ENSSSCG00000008491	1522	1372	985	2626	3989	4254	9.91671	9.19418	7.74961	18.9748	31.0156	28.2042	2.0698e-05	1.2874	up
ENSSSCG00000008550	2767	2248	2537	1421	1294	1561	7.5525	6.192	8.91566	4.54553	3.86762	4.53741	0.000901948	-1.02117	down
ENSSSCG00000008555	302	341	212	288	930	884	1.95422	2.40644	1.78993	2.08833	6.91372	5.78838	0.035307	1.08045	up
ENSSSCG00000008562	3502	3580	3589	1489	1943	2360	8.78298	9.54285	11.6936	4.1858	5.55423	6.0694	0.000109536	-1.09952	down
ENSSSCG00000008593	304	480	473	206	154	172	0.656412	1.13386	1.44955	0.499065	0.977804	0.37387	0.00636258	-1.42985	down
ENSSSCG00000008647	1428	1189	1278	447	889	783	4.4555	3.67575	4.91917	1.5631	3.19505	2.43036	0.00353438	-1.09566	down
ENSSSCG00000008675	8231	7083	7767	4873	3645	4072	15.6981	14.372	19.1001	9.99428	8.06728	8.06493	0.000102525	-1.05903	down
ENSSSCG00000008702	227	79	200	35	46	28	1.28973	0.474667	1.47247	0.215844	0.2932	0.156952	0.00033622	-2.41385	down
ENSSSCG00000008721	1985	1496	1802	889	884	922	3.6204	2.90722	4.14132	2.0303	2.23494	1.96257	0.000467869	-1.1696	down
ENSSSCG00000008749	3884	2579	3949	6246	17104	21015	3.74735	2.58648	5.24245	8.46712	20.3142	25.6601	7.81855e-07	1.82949	up
ENSSSCG00000008771	69	136	27	114	311	242	0.282813	0.621046	0.161038	0.494461	1.53964	0.926366	0.0424642	1.35715	up
ENSSSCG00000008875	126	29	109	123	534	484	0.46286	0.074181	0.588144	0.218682	1.95131	0.993134	0.00945572	1.84091	up
ENSSSCG00000008923	39	76	72	74	269	414	0.25472	0.605692	0.430582	0.575084	1.459	2.41703	0.0101647	1.74082	up
ENSSSCG00000008952	346	693	453	985	1482	1162	0.488277	1.37226	0.742039	1.64635	3.09116	2.13506	0.00751265	1.09517	up
ENSSSCG00000008953	119	41	83	818	363	582	0.721401	0.263241	0.650914	5.72042	2.58944	3.6111	1.33823e-05	2.67613	up
ENSSSCG00000008963	87	213	114	219	2018	4661	0.267316	0.681636	0.401351	0.4679	4.30561	9.86503	4.49579e-07	3.77394	up
ENSSSCG00000008965	547	1374	413	802	4167	3131	2.3526	5.57023	2.15919	3.61331	18.0047	11.8085	0.00229611	1.60286	up
ENSSSCG00000008973	1233	868	1019	1646	2498	3814	5.03367	3.76461	5.73869	7.56558	11.5155	15.8447	0.00134688	1.11117	up
ENSSSCG00000008981	1460	2158	1152	1200	997	291	4.23514	6.65676	4.63466	3.90284	3.94434	1.42603	0.0349115	-1.04599	down
ENSSSCG00000009022	13	9	0	92	132	89	0.105673	0.074019	0	0.889277	1.30579	0.775002	1.34107e-05	3.67589	up
ENSSSCG00000009053	227	190	247	119	71	121	0.452524	0.401651	0.677635	0.265402	0.160454	0.2425	0.0223676	-1.29896	down
ENSSSCG00000009077	8256	9239	7549	8871	28508	25207	10.5335	11.9655	12.0309	11.6847	37.0708	29.9237	0.00151404	1.09542	up
ENSSSCG00000009114	211	310	73	89	80	107	0.295645	0.460938	0.132218	0.13957	0.127139	0.150396	0.0441059	-1.25472	down
ENSSSCG00000009115	25	25	45	83	95	231	0.032581	0.033484	0.073558	0.141884	0.138951	0.303168	0.00599616	1.81954	up
ENSSSCG00000009134	104	249	93	327	423	605	0.34376	0.420444	0.191943	0.735395	0.75318	0.95066	0.0109326	1.41215	up
ENSSSCG00000009144	5	47	11	101	352	242	0.017634	0.23235	0.059622	0.494816	1.89423	1.49388	7.34285e-05	3.28175	up
ENSSSCG00000009181	6	35	18	133	237	331	0.010804	0.079111	0.057575	0.729324	1.0694	0.920477	5.7244e-06	3.34032	up
ENSSSCG00000009182	139	1570	199	1381	2442	1551	0.457071	5.5804	0.834689	7.47077	8.62956	4.61976	0.0417725	1.37131	up
ENSSSCG00000009194	109	177	276	576	528	813	0.73442	0.501237	0.666309	0.960046	1.38061	2.06088	0.00448644	1.52248	up
ENSSSCG00000009202	2026	1304	2250	4030	5959	7710	2.58231	1.76591	3.72525	5.76053	8.65649	9.91593	1.05574e-05	1.41868	up
ENSSSCG00000009215	2970	2750	2580	1749	1108	1850	13.8476	16.1591	15.8343	8.63513	5.61078	8.20167	0.00145189	-1.01117	down
ENSSSCG00000009216	4793	961	843	708	260	599	17.3801	3.80201	4.40756	3.17642	1.03067	2.18026	0.000232362	-2.22151	down
ENSSSCG00000009228	1033	2842	694	5640	3040	2863	1.22354	3.73866	0.878971	7.45156	3.26818	3.47993	0.00797004	1.23587	up
ENSSSCG00000009250	20	45	17	90	109	83	0.061954	0.151864	0.069294	0.321908	0.397136	0.267031	0.0125247	1.62346	up
ENSSSCG00000009285	46	42	21	101	115	166	0.375845	0.369244	0.220285	0.936406	1.09123	1.3884	0.00830392	1.61529	up
ENSSSCG00000009300	1162	1187	1261	483	444	384	2.32604	2.92571	3.75569	1.43709	1.50148	1.46133	2.6264e-05	-1.64502	down
ENSSSCG00000009308	3359	2457	2821	914	1330	1205	6.41695	4.9876	6.99791	1.95606	2.97445	2.32101	1.41442e-06	-1.53072	down
ENSSSCG00000009334	6725	3264	4189	3306	57276	55027	14.6604	5.67347	8.77569	6.42369	104.447	90.8042	2.87911e-05	2.76483	up
ENSSSCG00000009361	108333	120671	96642	160163	643369	830250	312.151	370.312	362.355	519.019	2128.46	2401.39	5.81567e-07	2.07522	up
ENSSSCG00000009373	1174	626	929	292	396	636	1.88712	1.33153	2.38355	0.776477	0.892209	1.27333	0.00421021	-1.28574	down
ENSSSCG00000009378	902	1280	774	856	4241	4315	1.9169	2.93684	2.1216	2.02968	10.2323	9.22611	0.00189347	1.43801	up
ENSSSCG00000009384	6540	5581	4963	5062	19537	15798	6.98701	4.93153	5.48656	4.74451	22.961	14.6917	0.00603887	1.01569	up
ENSSSCG00000009426	396	627	454	835	1372	1476	1.74141	2.36975	2.1426	2.86356	4.54911	6.27418	0.00511073	1.10694	up
ENSSSCG00000009474	5364	6443	3344	16677	12665	12408	6.00667	6.11657	3.51672	18.5744	17.7923	17.3183	9.37952e-06	1.3149	up
ENSSSCG00000009490	18596	11006	12366	172	116	152	36.1409	22.7783	31.0851	0.481124	0.255129	0.296281	6.17426e-72	-6.75743	down
ENSSSCG00000009497	237	94	131	14	13	24	1.03147	0.655549	0.777346	0.058202	0.028494	0.403924	1.0494e-06	-3.3872	down
ENSSSCG00000009502	935	727	766	1330	2455	2784	1.62485	1.52506	2.4993	2.68802	5.10548	5.08006	0.000489279	1.20923	up
ENSSSCG00000009526	4385	5318	4128	11350	20468	26773	10.1496	12.6596	9.1276	19.2123	37.5692	41.1728	2.80497e-10	1.85607	up
ENSSSCG00000009542	662	330	945	844	1866	2173	2.5324	1.2267	3.95207	3.33622	6.79646	7.03811	0.0240097	1.05667	up
ENSSSCG00000009543	152	85	257	59	67	108	0.374532	0.252519	0.999419	0.206611	0.124604	0.602122	0.0355312	-1.34954	down
ENSSSCG00000009545	34488	32033	25828	12680	15742	16755	30.8485	30.4534	30.0111	12.7186	16.0466	15.1195	9.90343e-07	-1.22659	down
ENSSSCG00000009580	805	707	639	895	2139	2729	2.01294	1.87892	2.07438	2.51345	5.87786	6.89033	0.00239519	1.18381	up
ENSSSCG00000009601	377	273	341	905	933	1101	1.30681	1.1855	1.3066	4.1468	3.69945	3.98059	0.00123213	1.35955	up
ENSSSCG00000009631	254	244	213	993	1661	1467	1.54225	1.56207	1.67413	6.40902	11.5366	8.45608	1.26478e-08	2.33172	up
ENSSSCG00000009642	153	120	239	90	707	1091	0.309394	0.257859	0.693858	0.235089	1.63516	2.43667	0.0261818	1.56766	up
ENSSSCG00000009827	375	305	293	829	850	1252	0.867012	0.950657	1.08789	2.6855	2.82577	3.67694	0.000974253	1.37938	up
ENSSSCG00000009844	777	923	2212	1208	7554	4204	1.22914	1.53945	5.08129	2.08582	15.4764	6.54473	0.00889109	1.44826	up
ENSSSCG00000009867	5	41	15	77	87	114	0.061178	0.422948	0.088978	0.413537	0.618458	0.548026	0.00709678	1.99868	up
ENSSSCG00000009945	1437	852	965	398	565	518	1.9004	1.16894	1.64767	0.575657	0.839467	1.27358	0.000852959	-1.336	down
ENSSSCG00000009951	502	396	295	815	895	1187	1.13897	0.774357	1.07854	1.82678	1.95609	2.47719	0.0088898	1.08377	up
ENSSSCG00000009966	841	534	969	487	309	377	0.959422	0.646627	1.43506	0.623039	0.400911	0.432856	0.0105499	-1.19871	down
ENSSSCG00000009977	585	270	334	131	209	308	4.44493	1.87766	3.04974	0.877008	1.65348	2.11027	0.0408265	-1.10679	down
ENSSSCG00000010076	373	605	311	869	1275	1363	0.285123	0.812129	0.484668	1.52023	1.11937	1.88785	0.00209183	1.25421	up
ENSSSCG00000010085	633	380	435	305	159	265	6.90288	4.27432	6.07353	3.66118	1.91564	2.89545	0.0237696	-1.1715	down
ENSSSCG00000010114	66	46	54	107	100	412	0.305592	0.228085	0.326667	0.560209	0.534459	1.94864	0.0154987	1.61806	up
ENSSSCG00000010144	44	74	47	156	166	227	0.064344	0.118145	0.088535	0.255973	0.285409	0.344569	0.00855464	1.53323	up
ENSSSCG00000010184	2136	1652	1460	418	428	457	6.13072	5.04218	5.41277	1.34369	1.40081	1.31015	9.9534e-10	-2.19633	down
ENSSSCG00000010203	20253	14025	12323	4953	4005	8086	75.5598	57.2648	61.469	21.6265	18.1082	31.8719	3.19352e-08	-1.66259	down
ENSSSCG00000010214	756	870	639	773	2499	2133	1.57718	1.67499	1.50787	1.69189	5.38651	3.59942	0.0110181	1.03541	up
ENSSSCG00000010256	740	414	530	243	360	279	2.33358	1.78437	2.18206	0.958159	1.43222	1.38059	0.0199535	-1.13086	down
ENSSSCG00000010292	2401	3619	2422	2482	15945	18170	3.18603	4.77548	4.30558	3.63603	16.3353	18.2939	0.000113964	1.86675	up
ENSSSCG00000010299	1351	363	747	5145	1093	2602	6.53524	1.86051	4.69206	27.918	6.0218	12.7045	0.00259074	1.6937	up
ENSSSCG00000010329	5672	2757	4614	3494	1714	1437	7.31077	3.9638	6.63781	4.73014	2.67574	2.03811	0.00654998	-1.12622	down
ENSSSCG00000010432	107	185	52	515	549	248	0.401511	0.320892	0.1158	0.972251	1.11176	0.461408	0.00307121	1.81997	up
ENSSSCG00000010437	448	502	321	862	1733	2444	0.836073	1.19535	1.03744	2.39082	4.41139	5.01741	1.31824e-05	1.7618	up
ENSSSCG00000010451	2927	2237	2277	1391	127	1837	4.49848	3.63564	4.52552	2.3871	0.219027	2.80776	0.0260267	-1.36417	down
ENSSSCG00000010471	1310	1792	1113	1424	4393	4199	2.63442	3.80207	2.86279	3.2462	10.0081	8.38461	0.00638418	1.03042	up
ENSSSCG00000010503	671	227	734	775	2984	2254	0.805125	0.288408	1.14367	1.04311	4.08117	2.72906	0.00219891	1.61686	up
ENSSSCG00000010512	19	81	42	283	191	321	0.020719	0.29248	0.061028	0.361783	0.248375	0.63923	0.000500315	2.2987	up
ENSSSCG00000010514	2552	2559	2324	1442	1289	1222	5.10578	5.41895	6.11588	3.41255	2.9284	2.47565	0.000512146	-1.08994	down
ENSSSCG00000010522	902	171	229	53	229	279	1.88697	0.365978	0.606339	0.342224	0.528978	0.559142	0.0434053	-1.44827	down
ENSSSCG00000010529	798	1292	299	613	186	349	3.77913	6.51361	1.92022	3.24453	1.05544	1.63896	0.0457338	-1.15991	down
ENSSSCG00000010536	714	475	790	215	280	151	1.2093	0.92082	1.73562	0.386275	0.52749	0.357637	0.000446153	-1.80794	down
ENSSSCG00000010554	35107	48567	9909	9779	3893	24074	57.1663	88.8018	20.96	17.8555	7.8772	39.5477	0.00499603	-1.51187	down
ENSSSCG00000010568	1474	918	972	510	644	594	14.1796	9.68852	12.1427	5.10085	6.87601	5.08661	0.00308092	-1.13754	down
ENSSSCG00000010592	196	197	332	576	681	911	0.20214	0.216495	0.442764	0.665578	0.799391	0.968745	0.00654851	1.33298	up
ENSSSCG00000010610	292	297	169	1	72	78	4.72926	5.08412	3.53889	0.013992	1.31221	1.26394	0.00422787	-2.57201	down
ENSSSCG00000010638	1147	1325	1308	607	437	490	2.3654	2.80247	3.28134	1.4146	1.07723	0.787349	9.12173e-05	-1.48382	down
ENSSSCG00000010654	2210	2528	2300	4296	5264	6984	2.62397	3.37138	3.48957	5.39055	6.90739	8.93419	0.000130807	1.01579	up
ENSSSCG00000010686	841	758	939	714	4778	2235	0.873427	0.789855	1.18859	0.770594	4.69205	2.03954	0.00673632	1.3759	up
ENSSSCG00000010728	6053	5616	6118	11488	16585	24133	14.0865	8.00745	17.2126	17.329	45.8572	61.7598	2.53496e-06	1.31683	up
ENSSSCG00000010746	226	442	334	272	1185	1454	0.568004	0.96631	0.658638	0.7742	1.75904	2.76899	0.0196952	1.28341	up
ENSSSCG00000010747	105	480	199	643	871	709	0.343929	2.39012	0.882808	2.42994	4.36418	2.79404	0.0161702	1.33658	up
ENSSSCG00000010764	192	173	169	62	78	82	0.826145	0.571086	0.828038	0.20788	0.356517	0.316863	0.00978369	-1.46838	down
ENSSSCG00000010893	5523	2910	3581	11419	18331	16208	13.169	7.06975	11.0415	29.5904	48.6019	38.8779	1.5422e-08	1.73011	up
ENSSSCG00000010915	3857	3294	3504	1512	948	1103	5.35837	5.40263	5.98834	2.38277	1.89717	1.65144	9.93779e-08	-1.75533	down
ENSSSCG00000010967	4703	3639	3037	8109	12823	12411	103.056	85.3759	83.8597	199.807	313.972	270.296	4.75266e-07	1.35144	up
ENSSSCG00000011000	8559	6382	3224	4179	22339	33223	18.6189	14.8557	8.67694	10.0283	53.2414	73.5805	0.00340759	1.47739	up
ENSSSCG00000011002	255	186	125	276	909	760	0.687912	0.557027	0.537446	0.798182	2.92647	1.98114	0.0042441	1.57201	up
ENSSSCG00000011038	5261	4367	3747	10491	15241	23200	8.39962	10.4876	8.21152	20.2673	31.2963	36.9235	8.19933e-09	1.64576	up
ENSSSCG00000011125	594	1559	854	1618	3251	2040	0.904607	2.63449	1.51512	2.92309	6.5378	2.93859	0.0110809	1.0188	up
ENSSSCG00000011195	1298	1107	3681	1001	721	1053	3.03685	2.13459	8.31277	1.48001	2.26028	1.80417	0.00349462	-1.39338	down
ENSSSCG00000011208	163	172	196	193	640	745	0.794036	0.700713	0.971953	0.819319	2.78514	2.96166	0.0197784	1.31296	up
ENSSSCG00000011238	66	34	21	229	52	116	0.137027	0.065948	0.428048	0.515937	0.123294	0.272697	0.0294285	1.59145	up
ENSSSCG00000011360	315	399	239	95	172	164	0.268212	0.486764	0.848384	0.080884	0.149467	0.148738	0.0121204	-1.34009	down
ENSSSCG00000011372	1856	2108	1569	3182	4977	5135	3.78674	4.56124	4.15128	7.27948	11.539	10.5435	0.000188005	1.06113	up
ENSSSCG00000011384	446	650	420	293	242	196	0.402301	0.529002	0.427415	0.326761	0.237861	0.138186	0.0155274	-1.20683	down
ENSSSCG00000011400	708	993	654	1445	1895	2225	1.73358	2.63207	1.82365	4.2489	5.73345	5.95972	0.00199931	1.0408	up
ENSSSCG00000011436	67	88	115	19	46	55	0.184495	0.257879	0.413119	0.058477	0.145245	0.151417	0.0286179	-1.42476	down
ENSSSCG00000011463	2938	3413	3128	1851	1066	1271	3.11953	3.76675	4.35595	2.21593	1.61155	1.32563	5.9891e-05	-1.34762	down
ENSSSCG00000011500	336	355	576	285	1448	1572	0.759219	0.724156	1.40282	0.52593	3.32767	2.96515	0.0471064	1.09856	up
ENSSSCG00000011522	1162	1800	1225	2393	3731	3918	2.46944	4.39816	3.83764	5.64127	10.3797	8.7465	0.000688138	1.058	up
ENSSSCG00000011557	151	341	55	26	28	52	0.875987	2.38651	0.390412	0.189971	0.14041	0.230725	0.000424245	-2.53159	down
ENSSSCG00000011643	3704	3711	2893	11741	6905	7250	5.96483	6.18025	5.67342	22.5628	11.5204	11.0552	0.000117608	1.17645	up
ENSSSCG00000011666	136	224	274	228	726	885	0.471234	0.382746	0.571475	0.408981	1.3284	1.43323	0.0269923	1.26471	up
ENSSSCG00000011692	13	8	15	2309	1552	3168	0.017178	0.010998	0.026456	4.58951	3.11947	5.59857	3.89869e-43	7.3717	up
ENSSSCG00000011693	5	3	0	146	84	216	0.006883	0.003243	0	0.403441	0.143876	0.330578	1.65844e-10	5.55596	up
ENSSSCG00000011695	559	452	440	983	1044	1687	2.21422	1.90349	2.26513	4.36842	4.71291	6.7426	0.00324105	1.13626	up
ENSSSCG00000011713	361	386	644	524	1227	1847	1.88343	1.59658	3.84835	2.54952	5.94609	8.13861	0.02434	1.08683	up
ENSSSCG00000011714	795	617	829	302	358	339	2.05627	1.64741	2.98429	0.779797	0.876938	0.489999	0.00194365	-1.37394	down
ENSSSCG00000011727	75	130	96	169	295	405	0.248299	0.457844	0.40547	0.838719	1.10271	1.36596	0.0225451	1.2987	up
ENSSSCG00000011732	1558	1200	756	1639	3438	4442	2.41825	1.9921	1.55692	2.86652	6.36415	7.30445	0.000914003	1.2218	up
ENSSSCG00000011747	126	133	80	510	310	456	0.573307	0.644416	0.473634	2.60697	1.60716	2.09297	0.00119668	1.74719	up
ENSSSCG00000011795	599	618	437	243	322	333	1.91597	1.91996	1.59417	0.993821	0.978616	0.943535	0.0200299	-1.07286	down
ENSSSCG00000011812	4439	8116	4809	12366	14807	17968	1.43066	4.41126	2.58791	8.67369	7.24	7.02738	2.47951e-05	1.18342	up
ENSSSCG00000011837	75	189	130	35	71	42	0.158767	0.427783	0.359138	0.08211	0.171248	0.089394	0.0125109	-1.60077	down
ENSSSCG00000011877	1685	704	1017	2316	2934	3969	3.1377	1.5783	2.48251	4.83576	6.18521	7.41037	0.000866316	1.21535	up
ENSSSCG00000011901	2034	1943	1797	6693	3744	3574	1.94177	2.21241	2.81661	7.86871	4.64858	4.5579	0.000929026	1.12667	up
ENSSSCG00000011928	10653	15176	8495	55174	45004	41573	26.3866	39.7058	27.3573	151.38	125.718	103.19	1.62473e-10	1.89281	up
ENSSSCG00000011940	290	577	312	493	1451	1042	0.629742	1.23527	1.01953	1.29938	3.7574	3.26123	0.0184284	1.14161	up
ENSSSCG00000011947	108	107	53	153	240	322	0.333791	0.400296	0.14369	0.606087	1.0443	1.07314	0.0350333	1.21419	up
ENSSSCG00000012002	2736	2683	2223	7130	10226	12693	3.41906	3.20166	3.27293	9.22583	14.7318	14.8489	1.72912e-11	1.76181	up
ENSSSCG00000012026	4901	2938	3132	2134	10533	16485	10.2226	6.29695	7.99452	4.76014	25.8073	32.5223	0.0158861	1.14103	up
ENSSSCG00000012118	1430	955	1251	3518	3640	5601	1.91735	1.39874	2.2378	5.38748	5.679	8.29571	3.89218e-07	1.58503	up
ENSSSCG00000012135	1370	880	787	2000	2469	3130	6.1768	4.21782	4.64221	10.1129	12.6943	14.2519	0.000758562	1.11951	up
ENSSSCG00000012173	13376	8136	9627	9751	30589	36513	47.911	32.0727	45.85	38.9182	126.842	135.33	0.00512858	1.05483	up
ENSSSCG00000012201	39	112	92	69	351	536	0.147183	0.452034	0.455031	0.29163	1.53527	2.06342	0.0185985	1.69664	up
ENSSSCG00000012233	86	222	76	423	417	427	0.317047	0.732308	0.205201	1.17078	2.11806	1.22252	0.00581107	1.56795	up
ENSSSCG00000012254	70	136	35	373	240	335	0.12224	0.252369	0.077993	0.733965	0.479075	0.594328	0.00295578	1.83674	up
ENSSSCG00000012265	1455	993	1086	717	488	605	5.3406	3.87365	5.18007	2.95055	2.03959	2.23922	0.00281019	-1.14554	down
ENSSSCG00000012294	215	1768	159	151	4960	6081	1.4413	12.833	1.56836	1.12578	38.8823	42.5982	0.0194529	2.18436	up
ENSSSCG00000012319	0	0	0	199	530	398	0	0	0	0.735859	1.97162	1.37938	2.79889e-21	11.4445	up
ENSSSCG00000012327	164	129	134	0	4	18	1.4603	1.22136	1.55361	0	0.032147	0.154111	3.102e-07	-4.55006	down
ENSSSCG00000012381	141	138	137	157	326	1159	1.2715	1.10662	1.55609	1.46828	3.26518	10.0566	0.00918035	1.6818	up
ENSSSCG00000012409	211	186	132	16	57	53	0.795611	0.572745	0.582528	0.044164	0.399662	0.178098	0.000403584	-2.28431	down
ENSSSCG00000012462	15775	20132	11868	25693	49319	39087	26.2808	38.3464	23.2695	45.7087	97.349	56.662	0.00021882	1.06792	up
ENSSSCG00000012480	604	521	130	58	119	367	3.89789	3.58818	1.08827	0.418292	0.871011	2.38683	0.0375317	-1.44194	down
ENSSSCG00000012527	68	148	52	230	468	535	0.509872	1.19955	0.499712	1.96695	4.07648	4.13206	0.00073827	2.00639	up
ENSSSCG00000012532	283	338	219	455	642	863	1.92146	2.47627	2.01949	3.68027	4.82589	6.36324	0.0287517	1.01343	up
ENSSSCG00000012536	918	738	736	398	187	221	2.94229	2.52259	3.08421	1.43183	0.684111	0.714435	0.00051221	-1.72358	down
ENSSSCG00000012551	144	198	125	991	642	704	0.586806	0.679917	0.648647	4.41187	3.07467	2.52759	1.23815e-05	2.16694	up
ENSSSCG00000012576	1869	1884	1450	6783	5201	7794	4.51779	4.79324	4.45226	18.142	13.8285	19.0704	3.15952e-10	1.73736	up
ENSSSCG00000012584	76	116	41	139	163	325	0.177437	0.28986	0.123699	0.367192	0.438569	0.773244	0.0451939	1.22406	up
ENSSSCG00000012594	24	23	19	86	258	222	0.0811	0.081484	0.141679	0.579768	1.68403	0.99788	1.56066e-05	2.8735	up
ENSSSCG00000012595	176	127	129	496	678	729	0.313122	0.441449	0.302628	1.06139	1.64102	1.32894	9.20354e-05	1.93156	up
ENSSSCG00000012638	290	439	528	1026	2176	2288	0.307053	0.491205	0.741598	1.18081	2.5617	2.37487	7.92811e-06	1.8793	up
ENSSSCG00000012643	23	23	31	83	67	147	0.069099	0.074253	0.124057	0.286633	0.236216	0.460288	0.00836884	1.70054	up
ENSSSCG00000012644	363	321	358	1021	1059	2066	0.24542	0.270747	0.327284	0.829379	1.34009	1.42396	1.77894e-05	1.75295	up
ENSSSCG00000012712	105	189	171	604	193	471	0.131411	0.716293	0.247024	1.11475	0.278895	0.531378	0.031758	1.26469	up
ENSSSCG00000012730	335	333	338	1400	2015	2619	1.82698	0.796117	2.30452	5.11537	11.9721	9.93364	1.84248e-10	2.35744	up
ENSSSCG00000012741	123	120	108	57	54	23	0.374926	0.552574	0.369334	0.284949	0.196232	0.049126	0.0164176	-1.53446	down
ENSSSCG00000012744	318	423	302	910	923	769	0.870005	1.57385	1.24832	3.00077	3.35512	2.30593	0.00739457	1.14796	up
ENSSSCG00000012816	345	192	362	514	561	1336	1.54411	1.45699	1.56288	2.46015	2.23117	4.89292	0.0249695	1.15159	up
ENSSSCG00000012840	4234	4220	2992	1951	2168	1920	7.49831	7.10356	6.37275	3.42055	4.0421	3.00978	0.000129193	-1.0966	down
ENSSSCG00000012890	4317	2760	3608	2072	1685	1794	8.12278	5.19644	8.54472	5.10172	3.75899	3.68202	0.000311284	-1.13388	down
ENSSSCG00000012926	2820	4418	1101	968	792	833	8.51408	10.5641	5.08586	3.71185	3.23616	2.95894	1.51243e-05	-1.81644	down
ENSSSCG00000012933	107	167	152	44	97	46	0.308436	0.514126	0.570866	0.142814	0.319017	0.133656	0.0270647	-1.37988	down
ENSSSCG00000012970	135	179	109	366	320	365	0.815179	1.14372	0.657747	2.19699	0.704117	0.679775	0.029135	1.13949	up
ENSSSCG00000012971	1464	1372	1134	2262	3894	4819	6.17775	5.94728	4.19634	8.37161	14.7556	18.0258	6.78966e-05	1.24653	up
ENSSSCG00000013017	4370	2956	3094	2300	1689	1755	8.3529	6.00516	7.68182	4.9298	3.67752	3.38311	0.00113649	-1.03127	down
ENSSSCG00000013022	818	402	228	158	197	230	0.841994	0.637374	0.441788	0.264163	0.344472	0.480368	0.00774654	-1.48441	down
ENSSSCG00000013088	521	236	387	201	173	265	5.44068	2.61358	5.24729	2.35036	2.05622	2.78563	0.0476202	-1.05659	down
ENSSSCG00000013093	279	120	180	79	45	88	0.539487	0.245947	0.452358	0.169822	0.098223	0.170193	0.00786809	-1.65029	down
ENSSSCG00000013100	119	112	57	474	753	1392	1.08503	1.1314	0.458848	4.85787	7.23068	11.001	6.0855e-08	2.96161	up
ENSSSCG00000013101	161	116	109	562	1099	1606	1.36901	0.990471	1.50029	5.90224	10.8867	15.5636	1.48189e-08	2.84332	up
ENSSSCG00000013230	536	820	554	2302	1846	2843	3.13526	5.05533	4.1739	15.0225	12.2016	16.6399	8.50157e-07	1.67896	up
ENSSSCG00000013236	331	484	418	192	134	119	0.84665	1.20645	1.57544	0.527462	0.568557	0.622974	0.00237668	-1.63512	down
ENSSSCG00000013318	7831	7098	7506	11889	36091	40676	31.0109	29.8731	38.6145	52.7963	162.881	162.51	1.29734e-06	1.73522	up
ENSSSCG00000013332	313	381	364	328	1173	1081	0.695787	0.738114	0.919724	0.802301	3.25619	2.22879	0.0363557	1.04652	up
ENSSSCG00000013339	206	401	165	484	1196	1365	0.356606	1.32026	0.289701	0.901555	2.14075	2.49006	0.000434474	1.77326	up
ENSSSCG00000013351	1949	2369	1822	909	794	803	2.28847	3.6161	2.66309	1.29531	1.1962	1.18458	7.49513e-06	-1.46844	down
ENSSSCG00000013385	67	131	69	33	22	29	0.423972	0.625116	0.417066	0.142198	0.094173	0.12129	0.00459042	-1.82882	down
ENSSSCG00000013393	12537	11787	9903	23607	30772	33884	21.3389	21.2205	21.7924	44.844	59.4041	57.9059	4.17071e-06	1.16497	up
ENSSSCG00000013425	236	242	157	130	59	96	0.797554	0.948318	1.02565	0.494041	0.236163	0.330267	0.0263719	-1.31021	down
ENSSSCG00000013490	779	1123	1419	720	503	637	1.7622	2.11603	3.92896	1.52637	1.92549	1.18894	0.0108985	-1.0421	down
ENSSSCG00000013491	160	425	274	584	805	971	0.600193	1.50179	1.17305	2.16829	2.99981	3.18616	0.0111145	1.24857	up
ENSSSCG00000013512	2427	5458	592	121	135	272	5.04693	10.9673	1.95319	0.190591	0.24729	0.916816	1.51204e-11	-4.17228	down
ENSSSCG00000013550	336	389	320	259	104	179	1.23343	1.3095	1.04952	0.858434	0.357457	0.428774	0.0449747	-1.11025	down
ENSSSCG00000013579	554	94	234	544	1982	4040	3.73752	0.668762	2.04469	4.62244	15.2731	27.5679	7.17337e-05	2.61572	up
ENSSSCG00000013594	47	114	27	280	126	326	0.045851	0.335638	0.033908	0.319999	0.158328	0.628716	0.00702292	1.80542	up
ENSSSCG00000013599	1471	613	2046	329	349	522	6.66011	2.97857	12.5588	1.7221	1.84934	2.51338	1.82776e-05	-2.04512	down
ENSSSCG00000013622	318	440	305	205	152	151	3.63245	5.02548	4.00986	2.2267	1.86236	1.43014	0.0189347	-1.2273	down
ENSSSCG00000013637	1155	748	626	396	455	533	4.02482	3.7826	3.40436	1.68754	2.38627	2.30831	0.0117322	-1.06183	down
ENSSSCG00000013718	197	353	162	440	629	1004	0.809615	1.77196	0.871806	1.97669	2.73591	3.56788	0.00794832	1.33278	up
ENSSSCG00000013751	2201	1450	1980	1240	679	1118	4.43566	2.63142	5.09514	2.81454	1.42718	2.1896	0.00317738	-1.08574	down
ENSSSCG00000013762	140	158	85	443	326	630	0.495899	0.654423	0.465605	2.07308	1.50986	2.7652	0.00161166	1.67874	up
ENSSSCG00000013773	3835	3906	3596	2770	1796	1754	4.78042	5.18685	5.80276	4.22548	2.58865	2.19699	0.00163711	-1.00604	down
ENSSSCG00000013784	5735	4108	3347	4671	26041	27409	19.3995	14.7714	14.7031	17.7207	100.398	93.5468	3.80931e-05	1.89872	up
ENSSSCG00000013788	47	174	59	438	887	1113	0.083787	0.316124	0.126264	0.85734	1.83345	2.52233	1.48217e-06	2.92084	up
ENSSSCG00000013836	398	1095	1357	220	861	484	0.599447	1.72934	2.46124	0.375128	0.833801	0.93186	0.0480625	-1.10957	down
ENSSSCG00000013884	882	895	884	403	287	428	2.16223	2.37021	2.86318	1.10257	0.810435	1.07682	0.000570975	-1.44788	down
ENSSSCG00000013909	867	410	729	112	243	482	5.23981	2.56958	5.59023	0.733253	1.73092	2.9711	0.00558605	-1.54018	down
ENSSSCG00000013916	104	273	164	49	24	12	0.432592	1.2182	0.907983	0.261555	0.110218	0.046111	0.000175608	-2.7806	down
ENSSSCG00000013989	33	63	32	76	241	217	0.124532	0.256589	0.160829	0.329814	1.09698	0.870016	0.00448556	1.84752	up
ENSSSCG00000014049	75	69	250	41	67	56	0.090708	0.088863	0.42707	0.054746	0.092096	0.264844	0.0290902	-1.53709	down
ENSSSCG00000014054	196	170	109	53	72	64	0.608231	0.558982	0.437734	0.182776	0.25232	0.199847	0.00985651	-1.50602	down
ENSSSCG00000014083	125	372	116	98	14	104	0.852223	0.952208	0.614829	0.193004	0.106653	0.417807	0.0296743	-1.66091	down
ENSSSCG00000014126	365	718	355	846	1438	1578	0.828749	1.8681	1.04039	2.42131	4.51791	4.09307	0.00314056	1.22773	up
ENSSSCG00000014136	20747	15448	16177	30729	58710	61284	23.5499	17.9029	23.1617	38.1716	72.722	69.9779	6.86652e-06	1.30289	up
ENSSSCG00000014139	1312	914	656	1547	2080	3374	6.02823	4.58828	4.18873	7.9359	10.8058	15.6018	0.00286254	1.06543	up
ENSSSCG00000014184	17334	16773	13366	25891	41219	46350	37.0616	37.7061	36.9041	61.6473	99.3676	99.2216	7.21966e-05	1.04685	up
ENSSSCG00000014232	12542	9089	12071	31314	47395	62624	24.8253	17.0819	28.4311	62.0966	95.5132	111.725	4.65618e-10	1.83025	up
ENSSSCG00000014257	386	848	548	801	1658	1725	0.647985	1.69952	1.63757	1.63065	4.15352	3.24846	0.0138665	1.01496	up
ENSSSCG00000014314	364	565	322	804	893	1470	0.757244	0.901206	0.712796	1.38495	1.83589	2.59584	0.0071728	1.13302	up
ENSSSCG00000014347	108	61	53	43	27	34	0.329956	0.197827	0.209378	0.144576	0.09387	0.103544	0.0494312	-1.25564	down
ENSSSCG00000014367	232	1479	1425	325	374	212	0.820172	5.56477	6.55588	1.29011	1.5072	0.756576	0.00135315	-1.97353	down
ENSSSCG00000014437	1206	1183	1404	703	525	697	2.7237	1.95177	3.02366	1.71519	1.14084	1.35044	0.00143498	-1.18018	down
ENSSSCG00000014565	4009	2627	3475	1982	985	1724	29.6446	17.9254	29.7241	14.926	10.6707	18.2111	0.000231335	-1.29894	down
ENSSSCG00000014570	126	71	185	45	40	18	0.335137	0.190516	0.618002	0.127077	0.114036	0.044498	0.00320463	-2.07771	down
ENSSSCG00000014632	4339	3859	4287	2441	2249	2277	8.34358	3.6494	8.48214	4.41365	3.56245	2.80389	0.000215276	-1.03364	down
ENSSSCG00000014812	983	1175	607	3359	4566	6889	6.39119	8.24453	5.77712	27.6822	34.0632	46.0816	1.40902e-11	2.21718	up
ENSSSCG00000014840	225	230	221	409	1869	2428	0.93763	1.01837	1.37848	1.92654	8.94547	10.2696	2.21074e-06	2.53642	up
ENSSSCG00000014895	199	77	67	66	45	23	1.47719	0.490379	0.699033	0.444018	0.49174	0.186874	0.0359732	-1.4732	down
ENSSSCG00000014910	2583	2520	1716	3162	7557	7989	54.6749	56.6801	47.1701	75.0559	182.292	170.614	0.000125245	1.24051	up
ENSSSCG00000014934	3831	3233	2254	3680	12580	11690	3.93207	3.25583	2.99121	3.23122	13.8981	11.1528	0.000190001	1.36618	up
ENSSSCG00000014935	134	155	93	60	57	45	0.122491	0.145938	0.10697	0.059166	0.056863	0.04014	0.0201321	-1.39203	down
ENSSSCG00000014943	93	139	46	300	226	243	0.502981	0.662851	0.254869	1.64783	1.70842	2.34016	0.0246648	1.32826	up
ENSSSCG00000014984	375	927	966	1058	4266	6140	1.37496	2.8918	2.82493	3.95399	12.2293	17.9968	7.85885e-05	2.05407	up
ENSSSCG00000014987	81	48	64	95	636	866	0.342262	0.192487	0.315828	0.441941	3.09509	3.82168	0.000100854	2.77011	up
ENSSSCG00000014988	44	122	17	207	134	285	0.132203	0.416923	0.063023	0.691415	0.504494	0.854656	0.0216844	1.62282	up
ENSSSCG00000014994	1601	1129	1237	2503	6026	8553	3.60238	2.69434	3.59404	6.30499	15.3348	19.2745	4.00533e-07	1.85658	up
ENSSSCG00000015037	679	504	214	1423	1844	1162	4.30568	2.87287	2.23516	21.1414	21.3904	11.2447	0.000506748	1.52282	up
ENSSSCG00000015073	35622	25781	24986	13609	15607	19927	230.048	179.774	199.43	101.102	114.419	131.647	0.000108124	-1.02021	down
ENSSSCG00000015135	1501	1449	985	843	428	652	1.59702	1.60263	1.40153	1.02212	0.507454	0.74916	0.00261589	-1.19158	down
ENSSSCG00000015200	4792	2362	3016	2168	1434	1763	23.1644	11.1557	18.6921	10.8114	7.57081	7.20588	0.0015177	-1.10059	down
ENSSSCG00000015316	1407	2115	1407	97	1209	1211	1.01288	1.67615	1.4442	0.105528	1.11467	1.28834	0.0437418	-1.2198	down
ENSSSCG00000015322	4988	3293	2797	7319	12049	13267	27.7749	19.4868	20.2322	45.7035	76.462	74.5314	2.61671e-06	1.35198	up
ENSSSCG00000015326	142596	218356	150324	335448	857482	931314	209.364	340.049	299.153	569.66	1439.87	1377.45	6.35595e-08	1.82895	up
ENSSSCG00000015334	281	1229	5345	344	952	1363	0.740744	3.44569	18.3275	1.01408	3.01549	3.65598	0.0234924	-1.72248	down
ENSSSCG00000015350	1172	1563	1325	759	699	854	1.29757	1.82592	1.73615	0.941741	0.715677	1.54781	0.00413624	-1.00817	down
ENSSSCG00000015353	3928	4159	2817	6992	9682	10578	12.7732	14.3058	12.0577	25.6883	35.9481	35.6625	1.05624e-05	1.12575	up
ENSSSCG00000015398	2305	1238	1413	2384	6438	5799	5.33018	2.74413	3.25745	4.19589	15.4805	9.21447	0.000285256	1.33725	up
ENSSSCG00000015399	998	1092	656	1708	3291	4611	1.60055	1.93657	1.83926	4.6273	4.66871	5.82073	9.89998e-06	1.5871	up
ENSSSCG00000015401	157	167	166	53	43	33	0.192989	0.284624	0.572494	0.066299	0.324422	0.03973	0.000587561	-2.09301	down
ENSSSCG00000015426	1043	1153	887	2538	2689	2898	0.837738	1.09992	1.19404	2.76415	4.42967	2.33433	8.11471e-05	1.2097	up
ENSSSCG00000015474	153	206	217	69	28	72	0.22595	0.545579	0.424811	0.372634	0.045328	0.13264	0.00173837	-1.9731	down
ENSSSCG00000015512	335	177	217	106	71	138	0.624988	0.304285	0.320839	0.115658	0.078877	0.145402	0.0141741	-1.41689	down
ENSSSCG00000015550	747	453	421	1958	969	1286	2.85699	1.80803	2.10564	8.32718	4.10887	4.95135	0.00375767	1.22301	up
ENSSSCG00000015595	497	686	243	462	4375	3453	1.9564	1.41633	1.33539	1.66513	11.822	12.6159	8.94689e-05	2.33086	up
ENSSSCG00000015616	1359	464	827	2469	1592	2808	4.44209	1.53061	5.07866	14.1463	10.6599	14.7372	0.00447092	1.169	up
ENSSSCG00000015662	5853	8073	3961	14712	26039	36557	59.0034	83.2297	53.5263	149.095	353.503	382.002	3.81472e-09	1.90134	up
ENSSSCG00000015715	55	61	73	966	814	953	0.169179	0.199677	0.294101	3.36967	2.88448	2.99052	1.46354e-12	3.64949	up
ENSSSCG00000015733	738	1737	813	709	297	392	1.47555	3.53204	2.31284	1.6717	0.798067	1.19183	0.00555734	-1.36372	down
ENSSSCG00000015747	1792	720	1739	661	276	368	3.89588	1.44931	4.93478	1.83703	0.679273	0.937037	0.000162924	-1.88519	down
ENSSSCG00000015770	408	743	352	501	1455	1786	1.70425	3.27338	1.96013	2.37926	6.87465	7.46886	0.0199996	1.09506	up
ENSSSCG00000015802	1164	1244	962	1654	2651	3729	5.24886	5.73459	5.82791	8.06925	15.0141	15.409	0.00192183	1.02933	up
ENSSSCG00000015828	933	853	908	540	446	361	2.61452	2.54209	3.30514	1.69798	1.42404	1.02045	0.0059248	-1.17245	down
ENSSSCG00000015854	1595	752	1625	24	9	9	5.10466	2.68071	6.4811	0.099352	0.03807	0.064687	5.53859e-24	-6.72817	down
ENSSSCG00000015864	131	202	138	118	35	52	0.179302	0.294777	0.245948	0.181165	0.054693	0.071539	0.0434727	-1.33093	down
ENSSSCG00000015894	1708	1292	1296	2472	3128	4911	4.55029	3.42679	4.52353	7.44312	9.5293	13.5039	0.000637286	1.0641	up
ENSSSCG00000015896	1810	1990	1748	3882	8979	14635	2.26572	2.64432	3.2606	6.50706	26.5324	18.7148	9.65588e-09	2.05528	up
ENSSSCG00000015913	110	172	97	967	916	560	0.114963	0.353718	0.115791	1.46621	1.16094	0.761328	1.02629e-06	2.5443	up
ENSSSCG00000015937	343	587	611	343	1595	2054	1.3139	1.68731	2.32362	1.73369	4.42158	5.04204	0.0381788	1.09786	up
ENSSSCG00000015999	596	489	393	1032	2471	3081	8.42104	7.46766	7.32216	16.5166	40.4069	44.5258	1.50852e-06	1.92515	up
ENSSSCG00000016032	607	2012	531	4332	6367	4761	1.5285	5.1908	1.52709	11.0295	16.4438	10.7868	9.39723e-07	2.14921	up
ENSSSCG00000016034	215859	357899	161483	724561	1798714	1860384	366.381	645.651	356.065	1379.13	3479.27	3185.69	4.13049e-11	2.37283	up
ENSSSCG00000016035	19915	23902	16907	22003	63277	80156	27.3748	18.6942	14.1807	23.7276	84.8978	82.2321	0.000606669	1.20935	up
ENSSSCG00000016093	182	253	108	370	732	735	0.368585	0.467249	0.2606	0.870912	2.51596	1.74924	0.00258717	1.56769	up
ENSSSCG00000016095	9769	5719	5598	11142	22159	23984	21.9917	15.2321	19.9204	26.2588	80.7206	77.9468	0.000111439	1.22429	up
ENSSSCG00000016129	203	310	162	323	645	626	1.05448	1.29166	0.902227	1.44925	2.93818	2.49064	0.0403745	1.04194	up
ENSSSCG00000016130	1337	1504	1081	2956	3237	3643	0.796214	0.94443	0.931994	2.00637	2.48487	2.37739	0.000100871	1.13692	up
ENSSSCG00000016160	133	505	205	960	814	578	0.119317	0.601001	0.26687	2.22483	1.33367	0.725318	0.0150165	1.34575	up
ENSSSCG00000016233	4529	1510	3386	1664	1427	1782	13.5491	4.90026	12.9026	5.77008	7.79552	5.21854	0.00264254	-1.16228	down
ENSSSCG00000016256	7	11	10	540	305	329	0.008734	0.013621	0.015449	0.786	0.466495	0.528242	1.6964e-13	5.20933	up
ENSSSCG00000016258	1059	944	730	298	545	430	3.00111	3.09095	2.68486	0.945506	1.75814	1.22848	0.00214714	-1.29538	down
ENSSSCG00000016286	180	145	95	92	21	30	1.17398	0.93078	0.79699	0.636254	0.121987	0.162951	0.0199325	-1.65811	down
ENSSSCG00000016295	820	447	451	96	208	235	1.75778	0.898043	2.12999	0.186516	0.560697	0.441507	0.000361457	-1.89391	down
ENSSSCG00000016338	2363	1806	2904	1690	761	602	2.76988	2.5188	4.61819	2.67689	1.16489	0.738385	0.00245818	-1.3682	down
ENSSSCG00000016448	87	64	54	29	22	32	0.197412	0.148652	0.173065	0.070819	0.053335	0.084006	0.0166401	-1.48674	down
ENSSSCG00000016451	656	480	1599	334	296	435	3.53521	2.75624	10.9963	2.06425	1.77954	2.3365	0.00222094	-1.62912	down
ENSSSCG00000016513	283	324	429	133	144	185	0.415968	0.506526	0.820678	0.218984	0.241393	0.273453	0.00845542	-1.39348	down
ENSSSCG00000016520	3187	4011	4046	1671	2728	1995	3.88012	5.20168	6.40449	2.24781	3.72859	2.41399	0.000889425	-1.01832	down
ENSSSCG00000016522	931	2391	1101	575	1016	664	5.28488	16.0061	8.37768	3.76576	7.17792	3.75744	0.0067675	-1.14111	down
ENSSSCG00000016541	1085	1823	2391	711	862	720	3.23659	2.71757	4.35603	1.33932	2.83642	2.25571	0.000278693	-1.42536	down
ENSSSCG00000016581	6115	4857	5008	5665	8870	25574	12.6998	11.2848	14.3656	12.8169	23.6423	64.4412	0.00746	1.0514	up
ENSSSCG00000016617	418	1947	906	1303	5927	1700	0.883338	3.53518	1.86315	2.2555	9.58281	2.66948	0.0268718	1.2786	up
ENSSSCG00000016621	14	76	24	320	230	253	0.023449	0.145889	0.051618	0.630863	0.447979	0.446039	0.000146449	2.67243	up
ENSSSCG00000016657	223	236	258	795	1657	1709	0.481512	0.719543	0.880116	2.5541	5.89797	5.32423	1.01497e-07	2.30275	up
ENSSSCG00000016665	117	311	134	532	388	637	0.47829	0.813538	0.4286	1.56682	1.39673	1.57967	0.0175517	1.29482	up
ENSSSCG00000016679	3447	4224	1644	5409	13906	12190	27.3928	35.7135	16.9436	48.2677	126.344	98.0749	1.09348e-05	1.5707	up
ENSSSCG00000016698	27	22	20	73	250	250	0.095753	0.082655	0.09092	0.29236	1.04421	0.915397	3.43392e-05	2.81403	up
ENSSSCG00000016701	95	178	133	676	517	491	0.287433	0.579214	0.53641	1.5002	2.27469	1.52665	0.000391849	1.88263	up
ENSSSCG00000016703	240	458	215	2080	1817	2732	0.240188	0.487891	0.278985	2.85229	2.46204	3.97045	9.86552e-12	2.6782	up
ENSSSCG00000016706	100	226	216	26	41	76	0.644597	1.62078	1.92608	0.108182	0.1716	0.284663	0.000870713	-2.17768	down
ENSSSCG00000016778	1386	780	1174	735	504	497	3.30434	2.2556	3.50515	1.96818	2.28094	1.3466	0.00731602	-1.12333	down
ENSSSCG00000016821	954	413	713	66	41	73	5.65766	2.72187	6.03808	0.464688	0.461469	0.302739	1.2167e-10	-3.73686	down
ENSSSCG00000016823	591	906	553	622	3624	2587	1.89089	3.01553	2.24018	2.22017	13.3042	8.24675	0.00190697	1.51775	up
ENSSSCG00000016841	424	477	305	619	1296	890	1.08858	1.0842	0.655597	1.55188	3.52392	1.66935	0.0182936	1.0311	up
ENSSSCG00000016859	122	43	105	1475	1608	1854	0.438386	0.15764	0.644665	5.33045	6.25266	6.51919	1.82215e-15	3.96774	up
ENSSSCG00000016892	405	898	479	930	1457	1871	1.76113	4.07065	2.66772	4.44394	6.43971	7.21542	0.00925809	1.04892	up
ENSSSCG00000016900	153	68	102	162	811	808	0.664956	0.3116	0.577759	0.793509	4.03922	3.56316	0.000589462	2.20863	up
ENSSSCG00000016917	41	108	51	246	192	165	0.182681	0.494603	0.427513	1.35145	0.992978	1.11396	0.0201508	1.44494	up
ENSSSCG00000016983	102	112	133	112	549	682	0.185401	0.216322	0.315166	0.228283	1.14315	1.25741	0.00836044	1.67799	up
ENSSSCG00000016985	451	506	469	487	1459	1711	1.45005	1.57161	1.48405	1.71174	4.13885	8.29149	0.0136022	1.11275	up
ENSSSCG00000016991	4191	4261	4544	5584	16010	17725	15.4527	16.6341	21.5381	19.9531	47.7813	52.7794	8.02666e-05	1.34999	up
ENSSSCG00000017022	591	924	568	763	3027	2685	1.43217	2.3863	1.79523	2.08227	8.39099	6.58112	0.00133263	1.41392	up
ENSSSCG00000017032	249	412	262	261	1095	1147	2.37323	4.42186	3.51263	3.1994	12.7329	12.1876	0.0262146	1.20432	up
ENSSSCG00000017082	96310	107375	72872	110472	261628	299027	461.673	548.606	453.411	592.407	1468.84	1493.35	0.000790325	1.05769	up
ENSSSCG00000017101	794	1037	988	1718	3088	3029	1.6698	2.49039	2.34628	3.87536	7.6287	5.51115	0.00020372	1.25324	up
ENSSSCG00000017108	2876	3032	4411	1742	1273	1605	5.6528	6.5718	9.80739	4.44084	2.69852	2.65941	4.17161e-05	-1.36965	down
ENSSSCG00000017203	1470	1295	1241	864	636	688	10.4849	9.81322	11.4918	6.90921	5.1708	4.95746	0.00410397	-1.04802	down
ENSSSCG00000017230	713	574	594	390	284	360	1.86434	1.52143	1.87486	1.30605	1.35057	1.00957	0.0206343	-1.0494	down
ENSSSCG00000017238	1252	998	1351	469	405	578	3.80204	4.30621	5.78487	2.44924	1.90414	2.16308	7.80903e-05	-1.52735	down
ENSSSCG00000017244	216	251	203	112	99	79	0.358867	0.581686	0.510137	0.348285	0.155019	0.10932	0.0146219	-1.37349	down
ENSSSCG00000017262	392	144	441	62	91	45	1.00223	0.39635	1.47264	0.274717	0.348622	0.189059	0.000135005	-2.51132	down
ENSSSCG00000017317	1147	1605	1222	1926	5014	2225	2.15535	3.24132	3.22561	4.06401	7.61969	3.99596	0.00816524	1.0198	up
ENSSSCG00000017337	3738	2822	631	2260	6544	7613	4.99986	3.39632	0.933065	2.69071	7.17476	6.95203	0.0429272	1.0008	up
ENSSSCG00000017385	4647	5723	2733	1894	1938	2267	7.91388	7.99977	6.30186	3.19167	3.3111	3.44134	1.80912e-05	-1.27429	down
ENSSSCG00000017387	261	628	242	246	101	217	0.487298	1.41469	0.715475	0.606196	0.203578	0.385525	0.0493144	-1.15411	down
ENSSSCG00000017422	3854	3768	2794	4806	10196	11571	9.26459	9.62495	8.72534	12.9559	27.9299	28.0622	0.0001402	1.13197	up
ENSSSCG00000017441	4007	17205	462	3898	951	1735	23.0588	105.358	3.41612	25.1095	6.22114	9.99259	0.0278871	-1.76962	down
ENSSSCG00000017466	398	71	511	62	44	66	0.792758	0.14884	1.32311	0.136722	0.099114	0.132592	0.000206158	-2.75659	down
ENSSSCG00000017470	1351	1802	2392	601	1029	1328	3.94317	4.80199	7.60191	1.46296	2.67627	3.34094	0.00196417	-1.16091	down
ENSSSCG00000017472	5023	4204	3039	1688	1887	3076	9.89954	8.90317	7.88319	4.01577	4.10833	6.27195	0.000228152	-1.09228	down
ENSSSCG00000017473	2247	4402	2266	3133	9235	10071	3.8728	6.75437	4.27811	5.50854	13.9369	13.0148	0.00300479	1.11285	up
ENSSSCG00000017498	263	268	157	37	59	65	1.48323	1.76727	1.22604	0.206345	0.405685	0.378922	0.000101999	-2.28722	down
ENSSSCG00000017500	531	594	621	149	209	301	3.32461	3.95114	5.04972	1.0448	1.48744	1.90084	0.000728245	-1.64023	down
ENSSSCG00000017506	412	505	506	537	1263	2320	0.46001	0.66138	0.713026	0.591275	1.58186	3.07626	0.00623994	1.2636	up
ENSSSCG00000017507	17	45	78	50	446	504	0.037911	0.196943	0.248949	0.205987	1.35592	1.28014	0.00230321	2.52108	up
ENSSSCG00000017526	2857	2498	2074	3668	6690	7725	28.8089	26.7664	27.1748	41.489	76.9178	78.5918	0.000245426	1.06559	up
ENSSSCG00000017533	109	135	155	345	695	879	0.401254	0.541243	0.766941	1.51033	3.25212	4.22326	0.000148929	2.01556	up
ENSSSCG00000017538	279	381	172	804	983	1090	0.993832	1.21984	0.678968	2.85215	3.38767	3.33498	0.00028381	1.61322	up
ENSSSCG00000017539	149	452	259	592	1551	1624	0.236135	0.752904	0.488845	1.0093	2.63217	2.41437	0.000189191	1.9091	up
ENSSSCG00000017548	657	763	293	261	156	223	1.74385	2.16839	1.00857	0.776542	0.471971	0.596319	0.00296706	-1.56413	down
ENSSSCG00000017578	4400	2364	3769	1765	1550	1575	6.97757	4.31798	9.29314	4.42137	4.17008	4.33662	8.88031e-05	-1.3036	down
ENSSSCG00000017583	1232	848	1043	1946	2483	3252	2.61184	3.86074	2.40512	4.86355	7.6472	6.53347	0.00104851	1.07435	up
ENSSSCG00000017636	427	67	125	108	41	74	0.871423	0.143448	0.331341	0.246838	0.095288	0.152535	0.029957	-1.6245	down
ENSSSCG00000017668	5642	5659	4996	3134	20016	28999	10.0272	10.9574	8.41535	7.84532	29.1005	31.8247	0.00443418	1.40802	up
ENSSSCG00000017705	730	222	696	168	133	191	6.77388	2.34047	8.81515	1.90173	1.70122	1.83456	0.000694888	-1.97227	down
ENSSSCG00000017749	198	166	377	240	926	1458	1.17606	1.04511	2.90523	1.59808	6.27119	8.73994	0.013125	1.51145	up
ENSSSCG00000017785	7293	4738	4800	11956	28117	24390	13.4202	7.29234	8.28084	20.2002	24.1812	25.0492	1.05862e-07	1.7221	up
ENSSSCG00000017793	1034	693	868	484	452	486	2.48845	1.6046	3.06671	1.18727	1.13998	1.16579	0.0105464	-1.06398	down
ENSSSCG00000017797	309	176	191	35	69	92	0.432133	0.268072	0.362965	0.053845	0.109657	0.12864	0.000882802	-2.01532	down
ENSSSCG00000017801	348	756	101	27	27	2	0.946848	2.18473	0.355744	0.080511	0.082134	0.005086	1.89696e-06	-4.47601	down
ENSSSCG00000017810	853	788	952	756	3063	3462	1.90082	1.71867	3.10793	2.00507	6.72419	8.12961	0.00553314	1.22702	up
ENSSSCG00000017818	2443	4891	3577	6361	24732	39316	7.79372	13.6981	10.4189	13.4363	133.235	75.9634	2.10589e-07	2.42443	up
ENSSSCG00000017867	730	722	464	448	282	128	6.58124	8.02539	4.30595	5.36977	4.26999	1.65176	0.022033	-1.27007	down
ENSSSCG00000017886	726	667	862	388	421	404	2.98509	2.25233	3.65207	1.75014	1.51438	1.42207	0.0102617	-1.10093	down
ENSSSCG00000017894	1831	2512	1429	1187	661	975	3.44578	4.40179	2.99369	1.9942	1.28676	1.544	0.000980154	-1.19041	down
ENSSSCG00000017932	52	78	48	207	145	169	0.412157	0.374064	0.412	1.08322	0.701012	0.933574	0.0191748	1.3837	up
ENSSSCG00000017993	2466	3357	4076	1592	1149	1406	6.9042	8.53883	13.5972	5.14048	4.17534	5.07559	1.66196e-05	-1.45763	down
ENSSSCG00000018009	353	301	499	596	617	1600	1.2442	0.6928	1.09215	1.06862	1.37884	3.57074	0.0391235	1.00797	up
ENSSSCG00000018051	537	346	359	0	118	184	3.39339	2.32191	2.93834	0	0.848933	1.17356	0.0216209	-2.32625	down
ENSSSCG00000018075	269832	122025	233649	308765	747979	792408	1637.8	787.207	1842.34	2101.66	5173.91	4852.37	0.000420563	1.31339	up
ENSSSCG00000020720	2929	3162	3046	1091	1571	2340	4.42051	4.97338	5.62141	1.85264	2.9908	3.58561	0.000393856	-1.10313	down
ENSSSCG00000020906	1590	2206	1930	2012	4715	18762	2.89002	4.54608	4.98041	4.00709	9.45144	40.9686	0.000525952	1.84743	up
ENSSSCG00000020915	1750	2492	2101	3024	7938	7481	5.38758	8.70319	8.61717	11.7994	30.3316	22.5384	9.60914e-05	1.31151	up
ENSSSCG00000020934	315	600	183	697	1276	1497	1.65614	3.04349	1.02216	4.35563	6.42307	7.79656	0.00198186	1.47489	up
ENSSSCG00000020976	7982	6620	5078	2601	2615	3001	43.5648	38.4042	36.0079	15.9194	16.2644	16.5247	6.85183e-08	-1.44448	down
ENSSSCG00000021026	2535	1896	1126	1292	715	1047	11.1189	8.82554	6.15731	6.32754	3.43018	4.54845	0.00730536	-1.01595	down
ENSSSCG00000021027	277	272	185	125	90	83	0.744153	0.77055	0.994976	0.775331	0.270633	0.220021	0.0103787	-1.45152	down
ENSSSCG00000021082	393	498	296	215	143	208	1.57557	1.567	1.6371	0.816487	0.532683	0.758255	0.0162647	-1.238	down
ENSSSCG00000021084	35324	22355	22189	16639	9135	10833	597.715	399.026	486.638	311.373	105.638	167.938	0.000102616	-1.28374	down
ENSSSCG00000021087	320	203	102	398	830	732	18.1453	12.2235	7.52761	25.3431	53.7188	41.9711	0.00637176	1.46478	up
ENSSSCG00000021204	6	5	5	596	586	794	0.028041	0.014526	0.016142	3.30389	2.63109	3.63261	4.40777e-23	6.71386	up
ENSSSCG00000021208	28146	27004	19311	53076	75247	107607	30.1493	32.0259	26.1998	61.2506	83.7003	105.629	1.61142e-07	1.44954	up
ENSSSCG00000021250	16795	14840	12772	21112	42322	49205	40.3934	37.9358	39.9058	56.9418	116.001	119.394	0.000124516	1.11894	up
ENSSSCG00000021270	1076	1425	874	746	4506	5083	1.96234	2.74879	2.05783	1.55015	9.32224	9.31794	0.00535412	1.37258	up
ENSSSCG00000021310	492	630	555	588	1973	2039	1.35581	1.87396	1.99493	2.10356	7.433	6.46016	0.00555952	1.2141	up
ENSSSCG00000021562	273	346	229	1012	697	1282	0.230568	0.418387	0.33716	1.05998	1.35343	1.21338	0.000199173	1.62586	up
ENSSSCG00000021586	227	465	381	148	162	264	0.84783	1.84929	1.85131	0.618665	0.688626	0.994596	0.0355397	-1.12857	down
ENSSSCG00000021598	1222	404	646	227	303	346	3.6046	1.26439	2.46978	0.744549	1.00739	1.02906	0.00184141	-1.58599	down
ENSSSCG00000021620	5460	5310	4259	3858	16924	21136	12.058	15.1276	13.9962	11.1297	45.9134	50.1798	0.0029922	1.23011	up
ENSSSCG00000021734	44	36	44	79	170	192	0.090666	0.114489	0.100399	0.19459	0.862606	0.494023	0.010228	1.58861	up
ENSSSCG00000021873	2056	1826	1648	6946	7007	15251	11.9432	11.2647	12.422	45.227	46.3773	89.4291	1.39315e-12	2.16625	up
ENSSSCG00000021956	132	269	113	387	312	536	0.267879	0.533801	0.264935	0.785717	1.0895	1.63606	0.0452712	1.0831	up
ENSSSCG00000021968	133	449	141	461	936	570	0.36126	1.28778	0.54822	1.66173	3.06589	1.58126	0.0241921	1.28707	up
ENSSSCG00000021971	1278	968	869	1978	2408	3650	5.79992	4.23452	5.77314	8.42148	9.6016	12.9706	0.000435526	1.14991	up
ENSSSCG00000021973	1658	1449	1452	1954	5287	4865	5.93557	4.85346	8.03055	7.7882	28.1234	21.5217	0.00066667	1.18019	up
ENSSSCG00000022009	92	87	53	58	16	21	0.551702	0.565241	0.321786	0.307103	0.083561	0.098825	0.0488718	-1.39877	down
ENSSSCG00000022092	1361	1432	1392	3422	3910	3717	1.93891	2.66079	2.74649	6.05537	6.22538	6.25548	2.97279e-05	1.20458	up
ENSSSCG00000022208	7515	3627	7763	3089	2677	3553	16.0906	7.40775	19.9072	7.14803	5.17807	6.99339	0.000230452	-1.24492	down
ENSSSCG00000022236	6262	5235	4539	6840	11804	20045	47.7221	38.6468	47.7684	60.1524	103.502	155.561	0.000986808	1.0304	up
ENSSSCG00000022292	1273	2682	912	5180	6795	6652	3.0425	6.67959	2.82462	13.8732	17.5735	15.7687	3.23701e-07	1.77283	up
ENSSSCG00000022309	751	1555	590	2494	4135	4146	2.48488	5.68768	2.54693	9.19724	15.8097	14.0017	3.86087e-06	1.71554	up
ENSSSCG00000022347	680	991	360	235	284	336	3.00475	4.93776	2.11438	1.17789	1.39441	1.49168	0.00339839	-1.41892	down
ENSSSCG00000022361	637	515	413	1163	1038	1478	1.19029	0.958577	0.952653	2.53102	2.52372	2.94225	0.0060216	1.04007	up
ENSSSCG00000022370	278	265	157	190	781	1024	0.893077	0.796888	0.575929	0.600359	2.51784	2.92188	0.0269761	1.27369	up
ENSSSCG00000022390	204	190	142	583	415	688	0.571154	0.573228	0.95583	3.05298	1.51465	2.39989	0.00316902	1.46392	up
ENSSSCG00000022395	120	311	145	861	263	381	0.371679	0.661429	0.466395	1.51071	0.497535	0.606862	0.0400122	1.26871	up
ENSSSCG00000022512	205	684	128	1404	699	776	0.601741	2.23846	0.499761	4.37114	2.66769	2.98437	0.0173691	1.40348	up
ENSSSCG00000022521	3138	2497	3083	4922	8284	8546	4.60165	4.76333	6.13321	8.56901	14.9072	12.9534	0.000113157	1.09302	up
ENSSSCG00000022649	2506	1147	974	2926	7372	10129	2.3177	1.56872	1.39389	2.91035	7.22706	6.94898	3.82044e-06	1.91302	up
ENSSSCG00000022679	399	394	243	637	827	1523	0.972011	1.03676	0.769849	1.71811	2.26169	3.8277	0.00338442	1.30739	up
ENSSSCG00000022787	1904	1569	1659	1167	681	1040	6.72475	5.89029	7.61428	4.62072	2.74094	3.70519	0.00410446	-1.01539	down
ENSSSCG00000022953	67	220	137	216	554	648	0.374641	0.743045	0.93936	1.21764	3.01848	2.50347	0.0121807	1.50908	up
ENSSSCG00000023010	229	225	290	83	159	119	0.741213	0.759073	1.1147	0.271038	0.543271	0.37597	0.0243606	-1.2627	down
ENSSSCG00000023045	1285	1784	1201	821	699	755	2.23277	2.1655	2.45337	1.25624	1.43527	1.39121	0.00234071	-1.08146	down
ENSSSCG00000023142	192	249	136	518	381	463	1.76199	2.2083	1.52643	5.08154	3.74682	4.35908	0.0334335	1.07696	up
ENSSSCG00000023174	3840	3994	3425	7791	9835	11085	6.27073	6.3198	6.55618	14.3508	18.8693	18.5753	2.98198e-06	1.14628	up
ENSSSCG00000023181	19	34	8	90	76	154	0.08685	0.131176	0.036585	0.539474	0.315272	0.708178	0.0013374	2.20514	up
ENSSSCG00000023279	267	321	254	138	84	105	0.707898	1.13677	1.18839	0.46817	0.239759	0.408451	0.00572458	-1.53263	down
ENSSSCG00000023294	1256	1641	800	1916	3258	3806	6.09102	7.79011	4.84293	10.2672	17.9627	17.922	0.00141309	1.08333	up
ENSSSCG00000023296	827	991	994	1062	3155	2576	1.0044	1.543	1.58954	1.69053	4.38606	3.45581	0.00677832	1.04133	up
ENSSSCG00000023315	2507	1233	1317	1452	564	736	6.2612	4.29136	3.65948	4.01803	3.30534	2.3011	0.0230674	-1.01847	down
ENSSSCG00000023451	190	221	208	504	665	668	0.367283	0.562184	0.644884	1.45606	2.11889	1.3326	0.00406603	1.36273	up
ENSSSCG00000023550	3237	6822	3843	6277	15945	14642	5.32177	9.85358	6.98005	10.5383	29.8398	23.0391	0.000576503	1.1975	up
ENSSSCG00000023661	220	437	213	511	887	638	0.463849	0.908497	0.543145	1.16626	2.14714	1.22647	0.031606	1.05179	up
ENSSSCG00000023724	146	386	614	1196	1557	1653	0.248921	0.661342	1.194	1.92139	2.84089	2.55151	0.000749674	1.69123	up
ENSSSCG00000023745	564	416	1039	62	210	231	0.767022	0.628122	1.7598	0.132072	0.396894	0.519344	0.000138966	-2.29471	down
ENSSSCG00000023784	7802	4936	5029	10420	18247	22574	12.9324	7.02665	10.7192	18.972	28.3154	31.2663	1.54822e-05	1.30431	up
ENSSSCG00000023842	55	86	29	78	452	613	0.155851	0.258736	0.105289	0.246562	1.45868	1.75137	0.000522149	2.51763	up
ENSSSCG00000023903	161	291	501	141	3527	4551	3.47567	6.69101	14.1047	3.43145	87.2343	99.6535	0.000490568	2.78365	up
ENSSSCG00000023915	828	559	587	241	396	444	2.37415	1.79779	2.38189	0.818279	1.66504	1.48345	0.0177111	-1.08614	down
ENSSSCG00000024045	992	930	881	483	432	398	1.73635	1.67735	1.6601	1.01226	0.875142	0.612966	0.00184354	-1.27208	down
ENSSSCG00000024067	1915	2197	1132	4042	3668	4997	7.83634	11.7769	5.81197	22.951	20.0036	13.9852	0.00026732	1.1004	up
ENSSSCG00000024145	304	493	189	292	1183	1112	0.954564	1.66733	0.712534	1.02087	4.29478	3.81426	0.0301389	1.1857	up
ENSSSCG00000024219	1145	935	863	482	219	242	3.68291	3.58455	3.95453	1.74276	1.09617	0.747622	0.000200588	-1.78708	down
ENSSSCG00000024310	14229	14457	13163	31228	45999	57634	32.0915	33.9412	37.7059	79.5162	114.999	132.101	3.03793e-08	1.46759	up
ENSSSCG00000024347	84	334	1324	132	189	165	0.231925	0.980204	4.75564	0.407924	0.592879	0.460165	0.00687684	-2.13831	down
ENSSSCG00000024668	75	74	34	131	191	189	0.557245	0.58213	0.320419	1.09381	1.72555	1.4182	0.0282252	1.30264	up
ENSSSCG00000024678	963	2063	920	2972	4792	5201	1.35956	3.10579	1.69965	4.71354	7.66019	7.42181	1.0743e-05	1.52581	up
ENSSSCG00000024823	1855	1543	1829	2766	7396	8310	10.6713	9.44915	13.7026	17.8757	48.6342	48.3425	6.43782e-06	1.57398	up
ENSSSCG00000024911	1427	1859	508	600	665	842	34.8879	47.7678	16.0378	15.8567	18.5342	20.7521	0.0185311	-1.00959	down
ENSSSCG00000024914	1006	4144	7366	12293	12464	17152	2.67203	7.67736	16.4899	26.6798	24.5734	30.2735	0.00387041	1.47722	up
ENSSSCG00000024954	269	547	796	91	129	151	0.6314	1.17951	2.10134	0.480444	0.298279	0.308775	4.23603e-05	-2.37032	down
ENSSSCG00000024973	4173	4037	4287	1254	2454	2955	13.6495	9.83663	12.0301	3.09979	6.51886	6.06353	0.000244087	-1.14453	down
ENSSSCG00000024975	680	628	617	209	199	328	1.51316	1.30315	1.49725	0.408032	0.416208	0.662523	0.000544262	-1.60426	down
ENSSSCG00000025042	27	23	50	75	145	180	0.055906	0.050472	0.139065	0.178628	0.360788	0.668251	0.00819593	1.7261	up
ENSSSCG00000025049	17121	13468	14385	26781	30813	50909	33.1309	27.6998	36.1611	58.1172	67.951	99.3895	0.000148043	1.04123	up
ENSSSCG00000025087	3168	2737	2058	5404	7181	6423	6.9128	8.14788	7.05827	12.9971	16.7038	18.0818	7.01092e-05	1.07107	up
ENSSSCG00000025188	1656	2175	2267	13518	6291	6352	2.78457	3.60514	4.77508	25.7576	11.6	10.052	2.15538e-07	1.94469	up
ENSSSCG00000025238	681	542	812	1103	2561	3665	1.63743	1.39668	2.64447	3.25724	7.26157	9.48046	9.69847e-05	1.58038	up
ENSSSCG00000025260	4268	3942	3395	2565	1418	1748	10.3714	9.54973	11.2046	6.7069	4.02133	3.41244	0.000337115	-1.17934	down
ENSSSCG00000025306	242	295	243	527	1211	850	0.698917	1.06149	0.65321	1.24477	2.3034	2.55094	0.00121576	1.52558	up
ENSSSCG00000025483	19	22	38	174	218	202	0.02489	0.031121	0.06541	0.720703	0.644127	0.275235	3.03443e-05	2.6774	up
ENSSSCG00000025492	1066	2358	1297	1258	4335	5747	2.41034	5.21221	3.08192	3.82047	7.96624	7.9329	0.0190673	1.02575	up
ENSSSCG00000025560	526	184	222	165	81	148	3.83508	2.27303	2.53804	2.34799	0.975101	0.795996	0.0200054	-1.41508	down
ENSSSCG00000025578	24	45	45	223	125	322	0.09065	0.109227	0.133685	0.578316	0.328243	0.838394	0.000311778	2.32382	up
ENSSSCG00000025590	25	193	61	54	589	641	0.082607	0.644268	0.235051	0.224269	2.45949	2.24215	0.0194888	1.97399	up
ENSSSCG00000025593	3922	3208	3636	2235	1520	1339	13.7649	12.0281	16.6967	8.84934	6.16135	4.83326	0.000196659	-1.2465	down
ENSSSCG00000025618	11876	9560	10710	6910	5397	5732	38.1138	32.6081	44.6518	24.8674	19.7377	18.5579	0.000197258	-1.0174	down
ENSSSCG00000025777	11	115	220	1739	996	2983	0.020939	0.742107	0.940625	4.39093	2.90599	5.71891	1.38332e-06	3.75198	up
ENSSSCG00000025924	46028	40128	33076	8551	7530	14727	70.5213	65.3735	65.8609	14.6981	13.1529	22.7732	4.63515e-14	-2.16773	down
ENSSSCG00000026146	237	339	330	807	2748	3555	0.273741	0.401597	0.429192	1.17318	4.39318	4.00627	1.02996e-08	2.71032	up
ENSSSCG00000026232	252	141	252	29	65	47	0.731655	0.596749	0.662038	0.06588	0.148767	0.095971	0.000127005	-2.41839	down
ENSSSCG00000026339	24151	10688	12096	6790	5948	7428	654.553	307.871	425.892	206.353	183.703	203.093	1.34003e-05	-1.40571	down
ENSSSCG00000026389	706	458	814	1163	1834	5676	1.78894	1.02477	2.2722	2.60108	4.14823	8.77185	0.00015938	1.8278	up
ENSSSCG00000026409	2203	849	1298	7	0	0	10.6137	4.34487	8.12019	0.032482	0	0	1.37765e-30	-9.35026	down
ENSSSCG00000026422	1444	752	1100	239	575	670	5.10054	2.78839	5.05393	0.928376	2.83251	2.32361	0.0020186	-1.39595	down
ENSSSCG00000026453	258	462	282	672	660	992	0.644088	1.45348	0.932162	1.98741	2.10259	2.78121	0.0252888	1.01424	up
ENSSSCG00000026592	105	229	126	184	401	628	0.202315	0.468172	0.313672	0.397923	0.881517	1.22205	0.0440328	1.16441	up
ENSSSCG00000026602	607	299	290	123	207	212	1.38944	0.727838	0.861289	0.314782	0.539221	0.48836	0.012577	-1.34438	down
ENSSSCG00000026752	1581	1092	1014	621	618	759	3.76315	2.78986	3.24366	1.69075	1.75581	1.90124	0.00297613	-1.07733	down
ENSSSCG00000026842	98	134	64	147	362	337	0.450951	0.189436	0.116618	0.473949	1.464	0.930793	0.0242498	1.3157	up
ENSSSCG00000026850	247	461	224	277	791	1608	0.607664	0.656724	0.388849	0.925001	1.20928	1.79685	0.0239956	1.27102	up
ENSSSCG00000026978	40	43	52	122	230	140	0.053717	0.242964	0.083152	0.199163	0.909312	0.37262	0.00686808	1.65661	up
ENSSSCG00000027030	1728	709	741	325	518	631	5.18487	1.95961	2.32406	0.835231	1.43854	1.50331	0.00379966	-1.31847	down
ENSSSCG00000027101	91	81	45	179	234	316	0.171542	0.195081	0.292434	0.359634	0.4779	0.768721	0.00688472	1.55065	up
ENSSSCG00000027157	4418	7891	3918	4986	27871	23094	10.4102	15.2019	7.77296	9.55134	74.3012	33.2631	0.000589065	1.56828	up
ENSSSCG00000027179	956	1007	1293	23	25	7	2.32372	2.67344	2.94735	0.04098	0.043359	0.009439	9.37019e-22	-6.04906	down
ENSSSCG00000027183	85	150	56	235	375	461	0.332776	0.422572	0.275428	1.30601	1.10906	0.90639	0.0032011	1.68901	up
ENSSSCG00000027206	1317	1001	816	1535	3453	4586	3.2369	2.58534	2.68744	4.25884	10.1014	10.9798	0.000186862	1.38025	up
ENSSSCG00000027256	9775	8899	1604	2842	2250	2326	10.7604	10.1857	2.72483	4.64451	3.18681	2.71136	0.000741119	-1.57158	down
ENSSSCG00000027275	20	127	25	310	222	251	0.036649	0.289341	0.066695	0.733303	0.545426	0.548423	0.00465473	2.06089	up
ENSSSCG00000027428	322	494	224	961	652	923	2.65686	4.33	2.40378	8.89972	6.13092	7.69162	0.0134866	1.12613	up
ENSSSCG00000027466	2821	4047	3370	5651	8960	9298	15.534	23.6843	24.1064	34.8912	56.2277	51.6519	0.000201305	1.01007	up
ENSSSCG00000027548	2555	1617	2114	4136	3302	8118	11.1288	7.41879	11.9279	20.1014	16.1706	35.6457	0.00158552	1.06561	up
ENSSSCG00000027725	2953	2402	3651	1601	1278	1355	2.91267	2.88387	4.34097	1.71445	2.65879	1.88032	0.000111297	-1.29068	down
ENSSSCG00000027762	85	217	91	21	34	33	0.37073	1.01714	0.520792	0.133594	0.166061	0.14653	0.000367767	-2.33529	down
ENSSSCG00000027860	1856	2861	1520	1526	22241	22696	2.04099	2.85627	2.06599	2.09696	16.2861	15.0123	1.98718e-05	2.6546	up
ENSSSCG00000027928	1441	1644	1057	1027	559	497	5.12957	6.52813	4.31252	3.95187	1.89725	1.80177	0.00707813	-1.12418	down
ENSSSCG00000027941	209	305	162	62	71	102	0.391464	0.809061	0.392587	0.129532	0.25509	0.206942	0.00262767	-1.71782	down
ENSSSCG00000027952	1190	1648	1226	297	589	540	2.47363	3.69109	3.40365	0.684621	1.41955	1.1834	7.35853e-06	-1.7199	down
ENSSSCG00000028135	824	867	578	1416	1747	2311	3.66922	3.85808	3.45145	7.4449	8.78836	10.1429	0.00162121	1.06949	up
ENSSSCG00000028218	47	82	71	347	245	318	0.113283	0.197949	0.191131	1.02398	0.67885	0.80446	0.000571756	1.99511	up
ENSSSCG00000028322	2557	4327	2772	5203	15002	19897	5.54336	9.97154	7.80699	12.6509	37.0678	43.5233	1.26412e-06	1.81553	up
ENSSSCG00000028327	411	1131	895	694	2390	2903	0.896931	2.59021	2.52084	1.87627	5.86986	6.30816	0.0311199	1.04166	up
ENSSSCG00000028338	2740	929	2197	327	352	809	7.37989	2.69608	8.35561	0.89523	1.20696	2.99205	1.70416e-06	-2.24374	down
ENSSSCG00000028465	2558	3023	2441	1431	1459	1543	7.40218	9.4145	9.11576	4.5979	5.40508	4.62486	0.000436229	-1.04417	down
ENSSSCG00000028529	523	521	319	238	144	237	1.72105	2.23789	1.5588	1.00693	0.520311	0.598616	0.010591	-1.3088	down
ENSSSCG00000028549	3445	5085	2391	6550	20164	17156	5.23675	8.97646	4.96091	11.8431	38.1413	28.3444	8.05879e-07	1.80595	up
ENSSSCG00000028623	6515	3192	4649	8489	11231	14955	30.5294	15.8951	28.2994	44.6107	59.9825	70.7065	0.000616583	1.04525	up
ENSSSCG00000028674	199	42	58	638	1538	1279	0.439054	0.075381	0.134908	1.67965	3.82608	2.93184	1.04536e-07	3.32769	up
ENSSSCG00000028695	230	273	80	578	665	673	3.09648	3.90758	1.38861	8.71869	10.2083	9.14347	0.00320231	1.5634	up
ENSSSCG00000028711	139	133	162	316	785	951	0.862017	0.866627	1.29452	2.21659	5.75782	6.35977	0.000202919	1.98763	up
ENSSSCG00000028759	18266	6646	11046	7591	6436	6277	12.1077	7.16034	12.4064	8.62422	6.48665	7.80416	0.00404049	-1.00787	down
ENSSSCG00000028850	42287	42312	27429	62742	87756	109257	666.164	699.716	549.178	1088.44	1546.72	1706.05	0.000142796	1.01205	up
ENSSSCG00000028896	113	139	121	64	17	61	0.536196	0.704068	0.751703	0.341886	0.090181	0.289789	0.0169929	-1.58023	down
ENSSSCG00000028922	244	709	264	450	1613	1123	0.396309	1.01298	0.507595	0.899479	2.27882	1.4509	0.0258326	1.19978	up
ENSSSCG00000028997	0	0	3	440	443	668	0	0	0.010519	1.94165	1.98765	2.65511	4.72479e-22	8.61711	up
ENSSSCG00000029080	121	555	126	239	1759	1333	0.429715	2.16081	0.602372	0.950933	7.33722	4.74474	0.00721094	1.86402	up
ENSSSCG00000029160	134	92	557	2	0	0	0.318561	0.231783	1.72598	0.003145	0	0	1.53852e-12	-8.6064	down
ENSSSCG00000029226	181	505	275	464	4730	3000	0.617006	1.83211	1.21783	1.77956	18.4353	10.3477	4.68427e-06	2.8698	up
ENSSSCG00000029227	516	966	422	1053	1254	2337	2.01124	3.94109	2.10669	4.50448	5.31354	10.0435	0.00823002	1.0783	up
ENSSSCG00000029291	222	91	49	3678	123	8	0.219715	0.34865	0.071531	3.7264	0.457048	0.006455	0.00978063	3.38783	up
ENSSSCG00000029323	477	493	336	437	1153	1545	1.97708	2.22831	1.57595	2.14827	5.31421	6.58967	0.0269151	1.02995	up
ENSSSCG00000029359	1801	1579	1581	1373	601	712	45.399	42.2886	51.7479	38.8022	17.2475	18.0991	0.0103469	-1.03696	down
ENSSSCG00000029388	3342	2959	2474	1987	987	1184	7.13493	6.42936	6.69307	4.5553	2.43789	2.40462	0.000649138	-1.22878	down
ENSSSCG00000029414	282	101	88	48	49	40	0.848798	0.320129	0.340005	0.156955	0.163628	0.118579	0.00338861	-1.93682	down
ENSSSCG00000029482	1769	1534	1537	577	865	1088	3.90814	3.53804	4.39457	1.43802	2.11683	2.07143	0.000797499	-1.15904	down
ENSSSCG00000029507	2106	2698	2525	5690	5619	6127	4.8971	4.11	3.58428	7.71289	9.3349	6.74016	9.25761e-05	1.05278	up
ENSSSCG00000029515	90	126	89	207	262	361	0.319479	0.475399	0.410582	0.826697	1.06235	1.35751	0.0245604	1.23226	up
ENSSSCG00000029592	149	61	88	19	36	65	0.679852	0.2782	0.501631	0.087297	0.168652	0.282431	0.0198718	-1.5603	down
ENSSSCG00000029666	74	39	89	188	248	294	0.112189	0.070356	0.175488	0.320607	0.430798	0.451427	0.0075138	1.60843	up
ENSSSCG00000029781	1262	1010	833	1151	3134	3862	16.8328	14.3163	14.4298	17.2164	47.6354	51.9641	0.00281424	1.15739	up
ENSSSCG00000029783	352	158	261	294	756	1414	0.730123	1.20542	1.18873	1.91036	3.45757	9.47774	0.0133307	1.39897	up
ENSSSCG00000029882	381	670	402	605	1753	1169	0.974435	1.55799	1.21736	1.10932	3.64722	2.24226	0.0168742	1.08074	up
ENSSSCG00000029886	1103	540	458	2210	1719	2808	2.44848	1.2743	1.31852	5.50186	4.35004	6.28915	0.000105631	1.49352	up
ENSSSCG00000029945	2091	4159	105	43	84	95	5.87106	12.2556	0.857206	0.202007	0.506047	0.521061	1.2211e-08	-4.98164	down
ENSSSCG00000029949	2151	1812	2812	1393	1083	1282	7.75491	6.94043	13.1667	5.62971	4.44698	4.65968	0.00233615	-1.05894	down
ENSSSCG00000030095	2173	2380	4967	3121	934	1276	4.37076	5.90963	15.4089	6.819	2.56408	3.14362	0.0407089	-1.01882	down
ENSSSCG00000030196	2010	2266	1904	1538	986	800	2.65198	3.05021	3.66314	1.92779	2.12348	0.855958	0.00448824	-1.0447	down
ENSSSCG00000030246	78	25	39	173	356	567	0.227433	0.076316	0.148084	0.567367	1.18876	1.67872	4.6513e-05	2.6977	up
ENSSSCG00000030274	243	300	178	483	801	920	0.681651	0.93274	0.633963	1.77852	2.96012	3.20035	0.00272227	1.40869	up
ENSSSCG00000030325	800	1089	931	1243	7322	7516	2.47716	3.58654	3.74916	4.31976	25.868	23.5049	3.35643e-06	2.25797	up
ENSSSCG00000030487	549	366	455	1267	1217	859	1.67124	0.962117	1.39132	2.81677	2.89063	1.81013	0.00828159	1.11206	up
ENSSSCG00000030518	25	29	20	114	207	134	0.244441	0.332988	0.258885	1.42828	3.06034	1.60007	0.000124533	2.43188	up
ENSSSCG00000030565	118	142	161	7895	7908	11964	0.046705	0.14987	0.076756	6.26921	9.023	10.5697	1.67732e-63	5.81639	up
ENSSSCG00000030585	2	16	1	159	362	292	0.020811	0.221416	0.002869	2.20013	5.03949	3.46022	3.54236e-09	5.23624	up
ENSSSCG00000030638	113	66	106	360	782	716	0.737769	0.336626	0.870148	2.01903	5.36888	6.3874	8.74004e-06	2.4684	up
ENSSSCG00000030655	2605	2719	2664	815	1144	1701	7.74923	8.0957	9.57527	2.69044	3.52457	4.72581	2.68526e-05	-1.35882	down
ENSSSCG00000030767	3713	2453	469	1262	336	331	19.1601	11.9483	2.79195	7.72709	1.97273	1.52965	0.0049558	-1.84018	down
ENSSSCG00000030998	3523	4800	2309	481	2435	2352	8.14839	8.92182	9.06291	1.80108	7.64159	7.35692	0.00664867	-1.23268	down
ENSSSCG00000031037	0	17	10	92	160	488	0	0.434689	0.303429	2.538	4.47749	12.0985	3.45154e-06	4.48009	up
ENSSSCG00000031174	286	525	120	1711	409	1161	0.535292	1.20551	0.261703	3.53039	0.941061	2.05136	0.00443415	1.70355	up
ENSSSCG00000031201	3003	4013	3327	1680	1566	1922	8.77129	12.4584	12.6257	5.50258	5.21122	5.66435	3.20505e-05	-1.19666	down
ENSSSCG00000031292	5604	1465	5577	1352	1675	1834	41.0468	11.1917	53.0542	10.7375	13.8417	13.3263	0.000222519	-1.62087	down
ENSSSCG00000031300	14	8	5	328	544	750	0.055234	0.033072	0.025142	1.58913	3.14594	3.04114	3.02338e-16	5.67663	up
ENSSSCG00000031342	950	1155	1073	405	334	456	2.6669	3.50572	3.92787	1.07658	1.0199	1.21221	5.14918e-05	-1.61081	down
ENSSSCG00000031344	84	140	80	51	37	38	0.523033	0.929847	0.646737	0.356838	0.25883	0.172546	0.020155	-1.42592	down
ENSSSCG00000031356	550	2133	1575	1796	6161	6268	1.51601	5.90096	5.10994	5.38401	17.4308	15.7383	0.00212484	1.49612	up
ENSSSCG00000031364	27	79	73	238	74	271	0.350028	0.963135	1.06659	2.69557	1.15273	2.92807	0.0327328	1.4866	up
ENSSSCG00000031381	4410	3807	1262	471	795	998	11.501	10.5533	4.27606	1.37523	2.36038	2.62429	8.38091e-08	-2.24992	down
ENSSSCG00000031450	223	332	329	134	166	201	0.593032	0.906968	1.50789	0.40958	0.729201	0.54298	0.0492769	-1.03932	down
ENSSSCG00000031476	109	347	232	304	849	1022	0.187787	0.639175	0.521754	0.719734	1.67864	1.78887	0.0128857	1.42011	up
ENSSSCG00000031527	31	45	25	284	376	315	0.1965	0.321895	0.211971	2.23115	3.23976	2.07664	2.34649e-07	3.0914	up
ENSSSCG00000031547	3006	1389	420	1260	547	518	5.16064	2.53393	0.936714	2.42528	1.06904	0.897076	0.0492163	-1.1409	down
ENSSSCG00000031640	2023	1498	1432	5552	14874	27550	4.01395	3.11631	3.70941	12.4471	33.342	55.0573	4.8736e-13	3.01289	up
ENSSSCG00000031648	489	301	726	2578	1221	1639	1.13258	0.7826	2.17474	6.88875	3.42519	3.82947	0.000456677	1.64023	up
ENSSSCG00000031703	616	380	723	313	154	203	1.86735	1.18247	2.96081	1.03378	0.515754	0.79086	0.00412957	-1.5502	down
ENSSSCG00000031712	1233	700	537	1266	1683	3994	9.56255	5.21081	5.47861	10.9188	13.244	28.3112	0.00287467	1.25298	up
ENSSSCG00000031727	59	45	83	128	676	208	0.072067	0.05842	0.131948	0.181247	0.944789	0.260717	0.00194549	2.20773	up
ENSSSCG00000031904	549	917	303	1591	1424	1150	0.61356	1.56996	0.49771	2.16178	2.18106	1.42473	0.00911429	1.10371	up
ENSSSCG00000031905	254	302	114	123	71	52	0.965848	1.21837	0.559927	0.519507	0.303676	0.199325	0.0144917	-1.55207	down
ENSSSCG00000031936	4678	2409	1682	1212	5	4	64.4061	35.2438	30.081	18.7039	0.069637	0.043264	0.0336476	-2.85799	down
ENSSSCG00000031955	173	1495	258	145	175	262	0.22514	2.07435	0.436499	0.211719	0.259786	0.344903	0.00710681	-1.88773	down
ENSSSCG00000031981	803	892	676	1698	1722	2227	6.3908	7.54435	6.95599	15.0444	15.7768	17.9836	0.00117925	1.05565	up
ENSSSCG00000031988	167	141	216	88	73	94	0.458791	0.406929	1.35016	0.266471	0.221563	0.258263	0.0305522	-1.25441	down
ENSSSCG00000032019	1222	984	640	1732	3442	4155	3.02305	3.30938	2.33604	5.39344	10.1198	11.4607	3.00279e-05	1.50097	up
ENSSSCG00000032048	198	129	127	90	53	48	0.503447	0.34654	0.416572	0.255579	0.152535	0.121423	0.0238464	-1.39816	down
ENSSSCG00000032137	426	95	69	90	81	57	0.856534	0.201831	0.179459	0.20261	0.18475	0.114591	0.0409845	-1.50117	down
ENSSSCG00000032151	949	1230	1492	2413	5254	4510	4.51309	5.6774	8.4286	11.7571	26.0131	19.7724	1.99178e-05	1.49481	up
ENSSSCG00000032170	1266	854	2337	1214	78	39	3.75879	2.69393	9.01275	4.03967	0.262873	0.11608	0.0477937	-1.8474	down
ENSSSCG00000032177	131	70	62	9	25	10	0.436724	0.240652	0.267383	0.019767	0.09614	0.02604	0.000129796	-2.74516	down
ENSSSCG00000032225	44	71	85	388	493	583	0.061293	0.152332	0.203629	0.900317	1.17714	1.02115	3.09782e-06	2.63862	up
ENSSSCG00000032294	31	246	133	300	550	524	0.163674	1.07985	0.53472	1.16148	1.69624	1.86019	0.0212503	1.53951	up
ENSSSCG00000032320	135	272	549	81	1462	2934	0.803156	1.72418	4.25755	0.541189	9.95703	17.6916	0.0226498	1.87218	up
ENSSSCG00000032422	891	1091	1147	721	484	378	2.2909	2.84915	3.83876	2.02735	1.34251	0.953684	0.00785452	-1.14719	down
ENSSSCG00000032423	408	521	384	2643	1730	2388	0.904635	1.13592	1.15537	5.7222	4.10305	4.96189	1.20696e-09	2.1882	up
ENSSSCG00000032452	1165	843	1058	497	265	254	3.25017	2.55523	3.87619	1.81581	0.838566	0.854324	0.000187065	-1.7536	down
ENSSSCG00000032522	389	483	377	173	84	176	0.833719	0.795717	1.01065	0.266734	0.123291	0.25885	0.00147548	-1.71442	down
ENSSSCG00000032532	149	219	129	49	58	94	0.359951	0.37126	0.499704	0.087003	0.103783	0.150941	0.0102325	-1.51281	down
ENSSSCG00000032582	19	45	82	973	1065	1749	0.287022	0.233444	0.908178	6.99827	9.87121	13.8849	4.51427e-13	4.4224	up
ENSSSCG00000032612	112	208	126	227	457	573	0.183745	0.369328	0.271819	0.420493	0.860476	0.948378	0.019823	1.2731	up
ENSSSCG00000032674	1422	1635	1071	2196	4143	4416	4.24086	5.44193	3.24713	7.49675	14.828	13.858	0.000215997	1.17398	up
ENSSSCG00000032686	699	254	527	291	209	207	1.08451	0.4198	1.06496	0.506999	0.368685	0.322639	0.022725	-1.2516	down
ENSSSCG00000032826	25	101	32	76	247	199	0.056747	0.263325	0.103718	0.194645	0.645977	0.459931	0.0290446	1.53352	up
ENSSSCG00000032896	22	75	43	378	390	702	0.075283	0.316004	0.214699	1.88935	2.30632	2.8098	3.65209e-07	3.17327	up
ENSSSCG00000032949	313	504	152	947	1138	1527	0.747208	1.59317	0.461795	3.16483	2.75911	3.60736	0.000187375	1.72469	up
ENSSSCG00000032970	24	218	216	52	77	21	0.027162	0.269526	0.326094	0.067379	0.101177	0.024236	0.0305265	-1.78786	down
ENSSSCG00000032996	6668	5813	5562	2522	2432	3814	14.8203	13.7315	16.0584	6.28538	6.15864	8.55094	2.95372e-06	-1.25417	down
ENSSSCG00000033089	739	575	669	399	267	256	3.448	2.4573	3.43723	1.95232	1.66878	1.42091	0.00742167	-1.27565	down
ENSSSCG00000033093	77	83	89	175	223	357	0.149293	0.141239	0.194025	0.29701	0.711414	0.57376	0.0158242	1.36156	up
ENSSSCG00000033146	1716	1593	1798	2883	4461	6830	3.05736	3.02262	4.01529	5.73369	8.69495	12.1242	9.35097e-05	1.22809	up
ENSSSCG00000033238	30	92	44	52	178	289	0.106387	0.379464	0.174487	0.178633	0.85383	1.10123	0.046849	1.39792	up
ENSSSCG00000033283	92	144	147	82	56	14	0.676579	1.12218	1.40676	0.676506	0.462893	0.103244	0.0443709	-1.46323	down
ENSSSCG00000033350	292	121	108	632	2053	2459	0.325491	0.142414	0.154378	1.22706	3.42839	2.74723	1.69783e-08	3.07328	up
ENSSSCG00000033381	788	364	658	259	231	222	1.79103	0.826318	1.74926	0.596005	0.566925	0.561324	0.00247219	-1.5424	down
ENSSSCG00000033465	277	66	130	56	67	45	0.900858	0.145847	0.428042	0.158622	0.220641	0.113474	0.0135324	-1.66935	down
ENSSSCG00000033483	79	240	86	489	377	370	0.374614	0.908884	0.362967	1.39185	1.33245	0.900966	0.0118406	1.46908	up
ENSSSCG00000033558	40	164	93	212	360	271	0.051072	0.223838	0.154373	0.30509	0.53575	0.357353	0.0359858	1.31576	up
ENSSSCG00000033564	14	325	389	93	23	72	0.083518	0.904767	1.12535	0.27707	0.141753	0.281816	0.0198071	-2.16619	down
ENSSSCG00000033613	1276	1035	1242	535	535	491	2.33133	2.15645	2.76768	1.03038	1.04486	0.850415	0.000256931	-1.37964	down
ENSSSCG00000033626	8353	8681	7673	5280	2252	2112	11.3588	12.2617	12.4067	8.40533	3.65866	2.9423	8.04295e-05	-1.49211	down
ENSSSCG00000033637	255	364	186	278	1058	1153	0.458375	0.825941	0.499258	0.48503	1.76825	1.9304	0.00956151	1.40523	up
ENSSSCG00000033691	36	64	29	272	465	537	0.071839	0.137284	0.071813	0.669712	1.30147	1.57548	2.12221e-07	3.10258	up
ENSSSCG00000033790	71	107	66	347	148	228	0.34716	0.4337	0.382744	2.4059	0.658249	1.67812	0.0188246	1.41574	up
ENSSSCG00000033844	28024	3144	2160	2430	1755	3353	43.7321	5.42827	4.25749	3.59412	3.05456	4.46127	0.000750029	-2.31164	down
ENSSSCG00000033909	1394	649	3437	1039	785	1440	5.94342	3.1625	16.8184	5.07631	4.35585	5.93112	0.0481727	-1.03298	down
ENSSSCG00000033919	2765	1659	1807	1171	900	1065	3.94544	2.61869	3.49002	1.98183	1.51585	1.6319	0.000661915	-1.17204	down
ENSSSCG00000033958	144	228	261	42	45	117	0.421781	0.51479	1.05673	0.059502	0.220186	0.693384	0.0025031	-1.90054	down
ENSSSCG00000034087	165	204	108	193	482	588	0.389837	0.512921	0.329856	0.511457	1.29916	1.40422	0.0324044	1.1871	up
ENSSSCG00000034120	1380	1816	1005	3229	3599	3423	3.38359	3.44245	1.9645	7.57817	6.39112	5.41691	0.000225941	1.11633	up
ENSSSCG00000034167	3736	3803	1737	2402	11665	14846	4.88251	5.28178	2.9481	3.51914	17.3743	19.5757	0.0022209	1.41084	up
ENSSSCG00000034220	95	104	80	64	5	34	0.214111	0.248606	0.232912	0.161369	0.01098	0.076383	0.0465804	-1.57553	down
ENSSSCG00000034284	130	156	173	235	395	641	0.465905	0.367176	0.792542	0.546552	2.03265	2.15134	0.025175	1.21396	up
ENSSSCG00000034302	3441	2516	3371	1378	773	1189	5.02813	4.02838	7.19895	2.45705	1.25549	1.693	1.83307e-06	-1.67544	down
ENSSSCG00000034339	481	460	457	194	327	270	1.52046	1.57342	1.674	0.596866	0.687067	1.03059	0.0337922	-1.02712	down
ENSSSCG00000034364	2070	1435	2061	1144	586	1059	4.75457	3.96582	6.15232	3.24891	1.60256	2.40044	0.00149176	-1.19763	down
ENSSSCG00000034399	668	2432	917	3139	3354	3222	1.81733	7.45276	2.82985	10.281	8.10668	6.66018	0.00658718	1.11572	up
ENSSSCG00000034469	463	59	586	5	85	76	0.755131	0.079049	1.51721	0.00608	0.123135	0.096462	0.00120818	-3.04936	down
ENSSSCG00000034474	67	57	74	386	527	637	0.318128	0.286705	0.457257	2.05368	2.85068	3.0523	5.26424e-07	2.73799	up
ENSSSCG00000034481	48	59	18	50	138	248	0.188707	0.309058	0.104349	0.284796	0.826164	1.08942	0.0243926	1.57577	up
ENSSSCG00000034494	1501	891	995	501	104	951	1.62112	1.16635	1.32549	0.421888	0.088405	0.742215	0.0196971	-1.36207	down
ENSSSCG00000034506	6259	7492	4571	15103	17014	28433	15.7085	20.1674	14.5187	39.9023	46.3126	66.6036	6.00786e-08	1.51583	up
ENSSSCG00000034516	188	371	405	394	994	994	0.279653	0.558664	0.950411	0.649213	1.63498	1.48192	0.0405455	1.05574	up
ENSSSCG00000034623	171	333	105	456	436	576	0.401872	1.01641	0.550343	1.65098	1.9615	2.78685	0.0392118	1.10638	up
ENSSSCG00000034639	54	189	71	316	264	414	0.072365	0.547623	0.403799	0.516519	0.419612	0.598659	0.0141952	1.4863	up
ENSSSCG00000034660	20	35	54	21	92	400	0.066298	0.121532	0.232563	0.074499	0.344225	1.40899	0.0300641	1.87713	up
ENSSSCG00000034686	218	94	155	391	582	460	0.48874	0.290519	0.462859	1.1859	1.89653	1.55303	0.00915812	1.41213	up
ENSSSCG00000034692	3475	2667	2679	1754	1196	1362	6.71476	5.47585	6.71914	3.75844	2.58696	2.57426	0.000201952	-1.20616	down
ENSSSCG00000034721	25	8	37	102	77	90	0.104131	0.052926	0.320299	0.700062	0.367304	0.409046	0.0167286	1.70678	up
ENSSSCG00000034722	106	147	104	375	418	622	1.27062	1.86315	1.58578	5.06781	5.68457	7.52667	0.000616737	1.77616	up
ENSSSCG00000034723	459	640	416	982	2154	2125	1.48341	1.8176	1.48637	3.49876	10.2605	9.26428	4.88804e-05	1.58484	up
ENSSSCG00000034754	42	139	52	96	349	349	0.091593	0.745871	0.229336	0.418106	1.0529	1.10469	0.0210439	1.55839	up
ENSSSCG00000034879	1541	379	2782	442	361	613	1.90686	0.400456	3.93595	0.637744	0.456999	0.752244	0.000585923	-2.01048	down
ENSSSCG00000034993	700	1407	652	1573	4533	5017	2.96057	6.23724	3.5017	7.40537	21.7662	21.2968	1.44414e-05	1.7968	up
ENSSSCG00000035077	549	504	346	819	1536	2173	0.746345	0.727539	0.610645	1.24749	2.383	3.00434	0.000209671	1.47119	up
ENSSSCG00000035170	297	245	184	694	1364	2767	1.12423	0.959852	1.04498	3.00778	6.03431	10.711	2.01482e-07	2.48289	up
ENSSSCG00000035293	4293	2888	4522	1945	1523	1509	9.01786	5.82437	11.1965	4.04086	3.12641	2.92814	1.85603e-05	-1.42735	down
ENSSSCG00000035379	364	720	313	4801	7842	14035	1.33221	2.72823	1.69331	20.7238	38.1604	75.4451	1.85021e-23	4.03488	up
ENSSSCG00000035390	507	744	447	545	2098	2531	0.862822	1.35107	1.14952	1.11046	4.78643	4.89806	0.00355934	1.37092	up
ENSSSCG00000035392	10623	6097	9213	1399	584	1337	39.5471	24.1214	44.5549	5.84023	2.47715	5.01901	2.29936e-16	-3.16663	down
ENSSSCG00000035403	631	731	456	321	209	257	1.52415	2.05765	1.48566	0.980565	0.623703	0.78156	0.00436015	-1.36728	down
ENSSSCG00000035409	343	2058	178	2765	2855	2456	1.09787	7.14105	0.758609	9.99151	10.5298	7.93098	0.0138325	1.54101	up
ENSSSCG00000035419	945	1151	831	2758	3372	4357	11.668	15.0532	12.936	37.8894	44.9734	53.4104	7.58195e-08	1.63621	up
ENSSSCG00000035452	1153	2416	1587	2452	3192	7381	1.56423	3.55368	2.84491	3.81206	5.04078	10.5012	0.00433171	1.09063	up
ENSSSCG00000035523	4810	3248	3997	2054	1282	2669	7.21119	5.17541	7.78424	3.45318	2.19013	4.03663	0.000180026	-1.21937	down
ENSSSCG00000035586	468	177	242	91	67	170	2.58459	1.06067	1.52445	0.647381	0.445528	1.0959	0.00638668	-1.66132	down
ENSSSCG00000035650	2882	27458	15947	3229	2683	2895	3.21027	31.1429	22.1947	4.06181	3.54388	3.48104	3.13587e-06	-2.57084	down
ENSSSCG00000035736	1158	1642	1204	4151	2744	4560	5.79875	11.0421	8.97199	26.7475	15.2795	30.3621	2.5521e-05	1.32703	up
ENSSSCG00000035760	360	360	223	218	123	133	1.46084	1.54493	1.11643	1.02358	0.535681	0.513136	0.040137	-1.13411	down
ENSSSCG00000035923	667	554	636	666	2800	3131	3.0134	2.80163	3.65129	3.04601	15.2408	14.6887	0.000626627	1.571	up
ENSSSCG00000035937	190	178	221	291	981	945	0.427606	0.424381	0.646632	0.735659	2.51972	2.1478	0.00202109	1.66155	up
ENSSSCG00000035971	304	322	106	111	100	103	0.833459	0.854078	0.45147	0.232443	0.259585	0.192333	0.0211541	-1.36368	down
ENSSSCG00000035972	162	74	68	54	29	48	0.257019	0.141559	0.407311	0.067191	0.051306	0.053482	0.0318584	-1.38104	down
ENSSSCG00000036008	88	218	54	24	25	41	0.139486	0.366647	0.110612	0.042671	0.044153	0.064763	0.00145853	-2.16646	down
ENSSSCG00000036011	160	201	65	52	16	13	0.377142	0.503236	0.199048	0.136739	0.042537	0.029069	0.00120336	-2.46899	down
ENSSSCG00000036013	10	57	33	130	229	130	0.011524	0.069708	0.048912	0.462124	0.306855	0.55623	0.00311845	2.10697	up
ENSSSCG00000036049	494	658	542	137	164	212	0.704384	0.994636	1.00425	0.217125	0.265408	0.301477	7.57381e-05	-1.93384	down
ENSSSCG00000036060	631	870	333	337	169	287	3.84037	5.7229	2.30926	1.74411	1.06303	1.64247	0.00931374	-1.3542	down
ENSSSCG00000036098	62	60	53	17	27	22	0.219652	0.257923	0.448359	0.107485	0.120145	0.081734	0.0106449	-1.59781	down
ENSSSCG00000036135	74731	166060	131439	174052	427499	347886	110.693	295.81	252.922	295.407	721.64	519.872	0.00150347	1.13055	up
ENSSSCG00000036224	117	361	471	1124	2470	7058	0.815435	1.80891	5.00438	11.14	24.6608	60.4083	2.11436e-07	3.16658	up
ENSSSCG00000036236	1990	4235	729	662	895	1335	3.60509	8.13943	1.68624	1.36817	1.75215	2.46093	0.00259514	-1.43445	down
ENSSSCG00000036305	190	178	83	368	311	441	1.42358	1.56038	0.752775	3.37752	2.93049	3.83408	0.0328525	1.14178	up
ENSSSCG00000036322	436	352	436	92	236	213	0.838985	0.719682	1.0867	0.187795	0.517515	0.413048	0.00885843	-1.41177	down
ENSSSCG00000036341	291	140	238	158	63	99	0.799031	0.508879	1.40569	0.465348	0.374515	0.261842	0.0457327	-1.23891	down
ENSSSCG00000036360	433	606	536	313	1368	2381	1.16391	1.73481	1.87593	1.08144	4.1913	6.46817	0.0405618	1.08841	up
ENSSSCG00000036383	2309	1173	2649	1089	957	1134	9.96475	5.72542	14.7045	5.35353	4.84018	5.22459	0.00221254	-1.16979	down
ENSSSCG00000036402	2284	2205	2078	980	675	725	4.14303	4.25142	4.89655	1.99343	1.39526	1.32588	1.78866e-06	-1.63638	down
ENSSSCG00000036445	17	10	11	500	829	1592	0.046044	0.02795	0.037882	1.60468	2.70293	4.59839	3.85369e-20	6.00165	up
ENSSSCG00000036452	555	993	358	652	2949	2762	2.07655	3.73746	1.61485	2.68357	12.0104	10.2591	0.00195681	1.53283	up
ENSSSCG00000036461	13	73	14	87	122	121	0.024866	0.370853	0.036919	0.226885	0.285009	0.331086	0.0323904	1.56669	up
ENSSSCG00000036474	5795	6050	2448	1509	1009	2079	23.692	28.4898	11.5223	6.94037	5.30029	11.3411	4.05978e-07	-1.81202	down
ENSSSCG00000036503	167	216	222	64	92	110	0.290911	0.400503	0.503854	0.124817	0.182899	0.193993	0.0127968	-1.41034	down
ENSSSCG00000036512	258	331	216	126	143	154	0.884667	1.18197	0.916918	0.488906	0.417468	0.410977	0.035311	-1.11361	down
ENSSSCG00000036534	22	19	22	61	83	142	0.034314	0.032395	0.044396	0.333901	0.154586	0.474515	0.00268382	1.93455	up
ENSSSCG00000036612	2449	1231	1130	777	775	630	4.7598	2.58025	3.00601	1.73187	1.69143	1.25784	0.000938145	-1.30393	down
ENSSSCG00000036618	2670	2012	2594	3875	6564	11229	12.4533	7.10515	22.3502	12.0944	27.9936	42.2604	7.77433e-05	1.31642	up
ENSSSCG00000036654	45	118	193	748	372	892	0.942876	2.65895	5.31032	17.8182	9.00274	19.12	0.000379676	2.24829	up
ENSSSCG00000036723	46321	41351	42203	44255	10375	11699	89.4201	83.8907	112.856	94.2605	28.9317	28.9608	0.0261694	-1.08418	down
ENSSSCG00000036744	182	101	119	0	5	5	0.363954	0.214171	0.308038	0	0.009191	0.008274	8.27008e-11	-5.50699	down
ENSSSCG00000036844	155	81	136	263	259	683	0.708758	0.41475	0.80031	1.33693	1.33362	3.1071	0.0141788	1.43032	up
ENSSSCG00000036880	1701	656	1603	683	1136	410	4.84683	2.22844	6.01149	2.42849	4.40759	1.20763	0.0385028	-1.02155	down
ENSSSCG00000036883	942	746	256	132	244	242	7.40477	6.22721	2.99131	0.486593	0.917286	0.803379	0.00090205	-1.82755	down
ENSSSCG00000036961	48	85	72	151	182	231	0.184745	0.349516	0.361061	0.656007	0.803399	0.903184	0.0332469	1.24304	up
ENSSSCG00000036973	45	98	47	108	415	447	0.332967	0.70003	0.428444	0.848643	3.3593	3.24596	0.00121662	2.12646	up
ENSSSCG00000036983	16	349	255	1557	230	733	0.073958	1.83415	1.57531	8.30948	1.24337	3.51607	0.0302321	1.87354	up
ENSSSCG00000036984	149	158	205	289	498	602	0.259673	0.293776	0.485477	0.624536	1.08972	1.21361	0.0221891	1.1949	up
ENSSSCG00000037009	59	114	227	190	260	1229	0.697244	1.47268	3.58347	2.35744	3.39393	15.4053	0.019103	1.71676	up
ENSSSCG00000037016	802	3370	4454	2005	14877	15867	1.95922	8.32413	13.5767	5.35257	38.933	39.3353	0.00904854	1.62603	up
ENSSSCG00000037035	1355	1914	1217	1476	465	386	1.94835	2.18635	2.21308	2.04435	1.36049	0.483873	0.0412319	-1.04842	down
ENSSSCG00000037046	9820	4704	9389	2085	5932	1360	20.0926	10.2492	24.6476	5.74461	15.8462	3.88601	0.00144567	-1.54453	down
ENSSSCG00000037132	121	310	142	226	616	1586	0.394719	0.913626	0.511215	0.848245	1.85585	4.10902	0.00392494	1.82086	up
ENSSSCG00000037151	657	1008	937	493	423	312	1.61165	2.6918	2.72702	1.70992	1.09908	0.615684	0.00516528	-1.25484	down
ENSSSCG00000037214	13	17	43	63	137	448	0.13865	0.158684	0.653324	0.836841	1.72472	5.10417	0.000572958	2.79682	up
ENSSSCG00000037241	382	217	607	541	2750	3341	1.55349	0.649643	2.56699	2.48296	8.99093	9.89134	0.000165007	2.15367	up
ENSSSCG00000037262	21	30	31	579	224	400	0.044886	0.077345	0.09967	0.921923	0.605221	0.84879	2.09795e-08	3.69288	up
ENSSSCG00000037284	2557	1522	1476	1599	842	561	4.3367	2.68238	3.22455	3.00212	1.60288	0.95543	0.0217597	-1.01343	down
ENSSSCG00000037318	287	735	303	227	124	192	0.621356	1.07299	0.532138	0.408538	0.230344	0.317036	0.0107977	-1.43752	down
ENSSSCG00000037399	665	314	247	280	121	178	9.54144	4.77821	4.59254	4.50186	1.97799	2.56463	0.0364467	-1.22336	down
ENSSSCG00000037457	61	72	61	17	14	39	0.241282	0.304035	0.31521	0.072637	0.06017	0.154782	0.00890927	-1.70068	down
ENSSSCG00000037483	1524	1880	1439	2283	4642	6574	4.43963	6.33454	8.79607	8.03688	15.0679	21.4998	0.000224392	1.24321	up
ENSSSCG00000037487	38	24	167	675	546	2808	0.101898	0.073945	0.60251	2.74138	2.05159	8.51267	3.43317e-06	3.75951	up
ENSSSCG00000037508	202798	204735	127505	124326	74971	83179	161.234	95.9271	189.05	159.999	77.4786	75.8171	0.000527155	-1.0682	down
ENSSSCG00000037530	322	2083	2205	558	187	312	0.626129	3.69109	4.86828	1.14097	0.938516	0.962176	0.000320809	-2.30698	down
ENSSSCG00000037534	84	175	41	300	252	256	0.126091	0.404335	0.080122	0.512053	0.43694	0.392703	0.0352943	1.2972	up
ENSSSCG00000037559	626	749	743	374	322	529	0.956776	1.52282	1.66064	0.72293	0.851313	0.7234	0.0207346	-1.00699	down
ENSSSCG00000037575	586	770	450	593	1968	1989	2.46299	2.94937	1.80083	2.37567	7.75829	7.27014	0.0108479	1.11279	up
ENSSSCG00000037637	2467	2787	1827	4401	6777	7621	6.06497	6.71268	5.67421	11.6219	18.128	18.0169	1.20512e-05	1.20688	up
ENSSSCG00000037645	4501	871	2477	954	1059	1613	13.601	2.83157	9.81819	3.24816	3.63701	4.97061	0.00461348	-1.34403	down
ENSSSCG00000037646	1364	1081	870	1237	6895	6132	1.58369	1.43773	1.25986	1.64143	8.58946	6.91414	5.42862e-05	1.87204	up
ENSSSCG00000037661	219	209	200	2	2	2	4.43088	4.50505	5.2683	0.044687	0.029752	0.027963	9.19474e-17	-6.81534	down
ENSSSCG00000037684	146	288	103	41	27	70	0.422148	0.954497	0.385455	0.130811	0.086441	0.203034	0.000943984	-2.14561	down
ENSSSCG00000037733	878	1475	746	1508	2368	3286	1.67425	1.7875	1.49992	2.58678	6.00795	4.11668	0.00485478	1.00082	up
ENSSSCG00000037775	783	1841	2478	11019	19681	38903	4.2499	12.9309	22.8579	89.8119	162.6	291.439	3.04382e-13	3.4776	up
ENSSSCG00000037803	11914	11669	9855	22529	32863	43800	24.3768	25.3769	26.2241	51.6948	76.6326	90.418	5.03163e-07	1.34922	up
ENSSSCG00000037806	118364	236478	86242	380081	550407	385924	483.196	1021.37	463.218	1774.66	2629.76	1666.43	3.02499e-05	1.42514	up
ENSSSCG00000037953	1027	533	1258	15	296	40	2.38076	1.31387	3.78994	0.038852	0.780855	0.092612	0.000182998	-3.23043	down
ENSSSCG00000037978	908	1202	843	718	372	439	1.86379	2.7019	2.39484	1.50374	0.835654	1.07939	0.0112397	-1.10019	down
ENSSSCG00000037991	381	331	203	188	118	138	1.30126	1.7279	0.866561	0.863232	0.616215	0.474425	0.0296187	-1.19326	down
ENSSSCG00000038062	358	545	586	790	1273	1601	0.62745	1.00862	1.47694	1.83692	2.89789	3.356	0.0102716	1.05858	up
ENSSSCG00000038077	1419	719	828	350	378	575	5.1426	2.84705	4.1309	1.44659	1.66495	2.17254	0.0011428	-1.40081	down
ENSSSCG00000038094	415	311	316	393	1158	1291	2.01461	1.59778	2.10766	2.12848	6.37955	6.40988	0.0121073	1.20777	up
ENSSSCG00000038131	1848	7065	246	1404	970	923	36.5415	148.55	6.31747	31.1342	21.8617	18.4186	0.0296411	-1.55437	down
ENSSSCG00000038148	108	162	76	30	53	67	0.21726	0.350363	0.196883	0.065905	0.126987	0.141792	0.0224364	-1.40465	down
ENSSSCG00000038149	1382	616	1604	1763	3580	4276	2.1286	1.00833	3.21044	3.0454	6.28605	6.64741	0.00566261	1.15025	up
ENSSSCG00000038156	1964	1845	1595	1829	13805	15247	5.08455	3.93721	4.04641	5.34003	26.1623	25.5803	9.15439e-06	2.25859	up
ENSSSCG00000038158	2230	1613	1039	2794	3615	5317	3.59159	4.21004	3.22664	5.00229	5.11148	9.83762	0.00111362	1.06095	up
ENSSSCG00000038185	7176	4097	6962	2227	2620	3047	15.2509	9.25351	19.2228	5.30626	6.34398	6.5327	3.13365e-06	-1.43297	down
ENSSSCG00000038398	39	60	53	100	190	274	0.06473	0.105963	0.114425	0.187732	0.362138	0.532573	0.00711485	1.64599	up
ENSSSCG00000038491	354	310	353	470	1341	1972	0.594297	0.553409	0.771508	0.887641	2.60786	3.34943	0.000704967	1.63154	up
ENSSSCG00000038523	1534	476	441	393	332	304	6.34777	2.09192	2.51404	1.83907	1.64607	1.18499	0.00883459	-1.40393	down
ENSSSCG00000038526	1462	1209	949	851	514	568	5.72305	4.71105	5.09172	3.85621	2.42542	2.35557	0.00666226	-1.05961	down
ENSSSCG00000038644	26	36	32	742	744	631	0.098778	0.146459	0.15975	3.22547	3.28496	2.46618	4.40017e-14	4.30658	up
ENSSSCG00000038694	7885	1936	3510	1491	3172	3007	11.691	3.02986	7.13564	2.46194	8.43886	7.54241	0.018999	-1.01543	down
ENSSSCG00000038701	90	40	24	92	159	235	0.317954	0.150823	0.109891	0.366032	0.643176	0.839608	0.0281398	1.44765	up
ENSSSCG00000038719	109	216	487	2380	2666	6394	1.70997	3.38502	11.4242	39.3705	48.0811	101.219	3.70316e-10	3.50462	up
ENSSSCG00000038745	4941	1298	2917	5513	9691	10661	5.42557	1.57789	4.13327	6.73935	12.03	11.7381	0.00161707	1.2673	up
ENSSSCG00000038766	1189	1614	1114	1215	345	525	1.71541	2.33448	2.41865	2.12383	1.10825	1.05536	0.0318161	-1.03704	down
ENSSSCG00000038776	2646	878	1808	526	775	1918	9.38285	5.8357	9.03168	3.96019	6.23481	12.1417	0.0339005	-1.00423	down
ENSSSCG00000038806	7601	8795	6115	5489	2718	3807	15.5354	18.9855	17.6096	12.7422	6.79243	8.03733	0.00073896	-1.06113	down
ENSSSCG00000038879	2557	955	1277	1015	652	847	10.3559	4.13704	6.71808	4.60955	3.01055	3.48052	0.00856241	-1.10431	down
ENSSSCG00000038911	1061	1670	1464	927	4857	6422	5.51888	9.38087	9.9504	5.496	28.2759	33.5006	0.00844354	1.27241	up
ENSSSCG00000038950	2959	2552	2696	1703	1319	1237	6.52135	5.90721	7.79156	4.199	3.17538	2.75929	0.000543453	-1.12131	down
ENSSSCG00000038956	1155	642	797	347	678	266	2.96246	1.77546	2.64241	0.991801	2.17376	0.881143	0.0157444	-1.18417	down
ENSSSCG00000038966	711	309	427	269	115	218	6.49955	2.74685	4.72937	3.22508	1.63143	2.64641	0.0102819	-1.44325	down
ENSSSCG00000038968	4246	2576	2321	4517	9065	9904	8.46673	5.45984	6.01173	10.1025	20.6028	19.9267	0.000299446	1.14558	up
ENSSSCG00000038993	25	22	13	197	381	401	0.049678	0.047292	0.043617	0.57351	0.966075	1.13508	2.74197e-09	3.81737	up
ENSSSCG00000039004	1896	1924	1274	2877	4139	5988	4.88174	4.57496	5.01449	7.51934	9.78721	14.7912	0.00018926	1.13909	up
ENSSSCG00000039025	2483	4755	3415	7246	9725	7927	2.4985	4.58109	4.4588	7.2885	9.11159	6.5708	0.00040153	1.03662	up
ENSSSCG00000039103	7538	8767	1033	147	51	62	18.6919	21.8175	3.40348	0.370579	0.109918	0.117265	1.48743e-17	-6.13311	down
ENSSSCG00000039146	5	9	14	86	108	148	0.015265	0.027463	0.06573	0.295802	0.692222	0.598593	2.96634e-06	3.3491	up
ENSSSCG00000039158	24	39	21	74	115	156	0.12314	0.211862	0.141576	0.429088	0.679077	0.815114	0.00381758	1.82438	up
ENSSSCG00000039203	254	351	215	300	641	1039	0.560431	0.823399	0.615124	0.741017	1.612	2.31341	0.0435575	1.03552	up
ENSSSCG00000039222	591	569	485	199	4	5	8.05834	8.24366	8.58574	3.04295	0.059556	0.067686	0.00662494	-3.02496	down
ENSSSCG00000039252	337	305	317	818	760	1391	1.71874	0.993654	1.1617	4.78552	5.3542	7.93329	0.00103599	1.40418	up
ENSSSCG00000039314	14060	11940	11896	24764	28552	35924	38.394	36.3768	33.5242	54.1862	94.9783	104.88	5.7368e-05	1.02537	up
ENSSSCG00000039315	679	471	567	95	48	66	1.34868	0.935218	1.40892	0.234754	0.097517	0.122345	1.81442e-08	-3.21157	down
ENSSSCG00000039332	157	256	143	336	778	1010	0.477038	0.849106	0.405347	1.15949	1.74298	2.25758	0.00112322	1.70972	up
ENSSSCG00000039341	914	1088	958	2044	2084	2995	1.8261	2.16684	2.04884	3.22737	4.30506	3.92428	0.000832174	1.05513	up
ENSSSCG00000039351	462	778	311	1107	1217	1498	1.92676	3.6908	1.72052	5.18266	6.07311	6.63058	0.00526416	1.12746	up
ENSSSCG00000039419	483	239	559	74	230	231	1.19336	0.607659	1.65629	0.245388	0.65929	0.691068	0.010195	-1.52679	down
ENSSSCG00000039426	41032	26874	32219	44079	91693	114493	97.8228	68.1131	99.6735	117.785	248.942	274.715	0.000685157	1.0817	up
ENSSSCG00000039468	11516	9938	8403	10454	41118	47972	49.7148	45.6976	47.2482	50.5619	202.867	209.529	0.000176851	1.4933	up
ENSSSCG00000039522	1843	1444	1281	758	870	923	2.5562	2.15434	2.30805	1.1833	1.68521	1.36085	0.00229693	-1.03297	down
ENSSSCG00000039526	40	109	25	103	311	313	0.975493	2.83014	0.769792	2.82854	8.70181	7.76527	0.00661383	1.87417	up
ENSSSCG00000039544	53213	49765	37833	64586	141786	159043	952.323	864.406	772.005	1274.92	2585.19	2750.14	0.000138958	1.15551	up
ENSSSCG00000039553	911	658	553	440	264	276	3.0719	2.4269	2.27735	1.83735	0.859064	0.658117	0.00830267	-1.26639	down
ENSSSCG00000039568	2099	1758	2432	3888	7464	9229	6.00549	3.5915	5.94798	8.29376	16.4455	18.7698	5.42757e-06	1.46094	up
ENSSSCG00000039573	527	377	225	1119	686	1101	4.17761	3.02615	1.93837	9.50673	4.85402	7.25717	0.00838708	1.19932	up
ENSSSCG00000039670	945	749	911	282	176	649	3.74705	3.15108	4.68894	1.25143	0.790191	2.59647	0.00269929	-1.49058	down
ENSSSCG00000039745	1020	734	562	538	3135	4198	4.28693	2.24642	1.93826	2.28077	14.2227	10.6741	0.0035506	1.51293	up
ENSSSCG00000039847	25910	17986	18417	49976	48455	62913	56.7585	54.9388	70.8522	159.065	164.889	177.049	9.97171e-06	1.1722	up
ENSSSCG00000039940	402	423	407	120	110	79	1.01217	1.36137	1.38404	0.335909	0.310574	0.201865	6.32928e-05	-2.16463	down
ENSSSCG00000039983	1662	385	536	348	358	585	9.5917	2.35964	4.0177	2.24993	2.35267	3.40692	0.0259228	-1.20577	down
ENSSSCG00000040036	29	46	4	71	69	215	0.11753	0.243157	0.00627	0.313733	0.271062	0.673286	0.0129848	1.96813	up
ENSSSCG00000040080	1017	1048	983	2355	3575	2033	3.2711	3.58303	4.10854	8.49747	13.1087	6.59852	0.000477631	1.2042	up
ENSSSCG00000040160	66	59	56	15	23	19	0.124843	0.118321	0.13713	0.031836	0.048203	0.034923	0.0035721	-1.85788	down
ENSSSCG00000040187	240	450	210	454	1693	1813	0.864083	1.55086	0.875584	1.88475	5.7927	5.30794	0.000194406	1.91732	up
ENSSSCG00000040267	900	1604	932	2338	2884	3091	3.19853	6.05838	4.35367	9.3205	11.6931	11.1038	0.000926595	1.08672	up
ENSSSCG00000040321	196	265	242	32	117	86	1.57745	2.27064	2.53038	0.285965	1.07105	0.696988	0.00348687	-1.80639	down
ENSSSCG00000040349	625	929	926	3461	1766	2523	1.65701	1.73283	2.1954	6.64444	3.47486	4.35948	0.000110396	1.46295	up
ENSSSCG00000040351	100	139	90	57	42	39	0.182762	0.271514	0.213735	0.117186	0.086774	0.071125	0.0200377	-1.40839	down
ENSSSCG00000040388	1569	760	989	362	603	637	3.06798	1.65173	2.72332	1.34138	1.56107	1.33097	0.00255402	-1.26777	down
ENSSSCG00000040397	6036	5116	4797	10326	14317	18863	14.7811	13.3072	15.257	28.3325	39.9254	46.5596	3.28583e-06	1.22869	up
ENSSSCG00000040465	28	21	33	80	162	169	0.06004	0.044122	0.098913	0.216399	0.547928	1.17178	0.00105271	2.07886	up
ENSSSCG00000040548	31	148	10	584	95	189	0.123681	0.511635	0.042804	3.16026	0.515964	0.683763	0.0175814	2.15536	up
ENSSSCG00000040557	83	41	44	176	606	741	0.187358	0.105002	0.139875	0.520672	1.67856	1.85318	5.27827e-06	2.93482	up
ENSSSCG00000040622	11	0	84	25	756	897	0.044144	0	0.46666	0.116342	3.68898	3.8729	0.00494643	3.73501	up
ENSSSCG00000040643	0	0	0	66	72	124	0	0	0	0.461198	0.511392	0.779735	1.32268e-13	9.33142	up
ENSSSCG00000040651	6	56	25	76	118	99	0.048354	0.521186	0.27762	0.745171	1.18206	0.873992	0.0367777	1.56663	up
ENSSSCG00000040660	14	40	1	113	127	256	0.106743	0.432544	0.008302	1.40891	1.61011	2.57656	0.000515077	3.00116	up
ENSSSCG00000040681	3397	3731	1024	614	628	819	30.5387	35.6506	11.9571	6.18142	6.4276	7.42013	2.35826e-07	-2.14197	down
ENSSSCG00000040728	356	416	442	97	240	348	0.820467	1.14258	1.46039	0.178488	0.505243	0.639151	0.0468365	-1.08437	down
ENSSSCG00000040751	1081	912	1148	778	4990	7254	3.11231	2.523	4.39358	2.35831	15.8206	16.9545	0.000804186	1.76619	up
ENSSSCG00000040793	26175	17159	10543	7609	4524	12276	73.3801	51.3143	37.9259	23.2417	13.3229	32.9967	0.000212881	-1.34005	down
ENSSSCG00000040798	16	19	10	256	275	444	0.044291	0.056314	0.037244	0.834007	0.910389	1.30256	8.96161e-11	4.2247	up
ENSSSCG00000040913	153	181	127	86	60	79	1.38821	1.74596	1.50349	0.868765	0.620044	0.722909	0.0366787	-1.20776	down
ENSSSCG00000040919	247	209	206	124	116	88	0.600538	0.539804	0.650177	0.337712	0.320883	0.215555	0.0342932	-1.18345	down
ENSSSCG00000040937	154	393	320	128	7	177	0.322627	0.875374	0.8692	0.299702	0.016596	0.373618	0.0423654	-1.69877	down
ENSSSCG00000040957	220	231	108	745	936	1400	0.343087	0.383515	0.21795	1.3053	1.66552	2.20711	1.66103e-06	2.26641	up
ENSSSCG00000040961	1089	2063	1251	417	938	342	2.59344	4.83251	3.74181	1.11477	2.29113	0.795145	0.000792403	-1.54032	down
Pig_newGene_816	167	187	284	89	124	76	0.307036	0.364989	0.677489	0.18242	0.258382	0.140921	0.0224061	-1.35061	down
Pig_newGene_1019	15	33	11	84	120	93	0.116661	0.437229	0.108375	0.842345	1.09489	0.839101	0.00127624	2.16519	up
Pig_newGene_5187	103	85	65	51	32	35	0.455943	0.360009	0.335075	0.266933	0.180851	0.133918	0.0446041	-1.25564	down
Pig_newGene_11455	41	49	12	70	210	169	0.118626	0.192125	0.043205	0.291725	0.862574	0.756997	0.00482809	1.95725	up
Pig_newGene_12546	3088	1811	1508	1889	7449	7501	6.46603	4.63183	4.47464	4.91276	15.7738	14.0122	0.00516574	1.16577	up
Pig_newGene_12553	53	124	75	96	322	353	0.125793	0.312849	0.229451	0.254559	0.871769	0.844509	0.0302529	1.38006	up
Pig_newGene_16722	18	68	42	131	136	91	0.098774	0.422852	0.323646	0.864137	0.891348	0.525895	0.04725	1.31756	up
Pig_newGene_19245	163	398	257	359	1121	889	0.245984	0.641312	0.505189	0.610998	1.93847	1.36001	0.0137957	1.31729	up
Pig_newGene_20841	36	35	15	64	100	81	0.280248	0.282631	0.162032	0.531253	0.998446	0.699928	0.034764	1.33805	up
Pig_newGene_22440	80	80	50	131	262	188	0.177484	0.189031	0.168081	0.350759	1.00202	0.641127	0.0297749	1.28177	up
Pig_newGene_24820	112	324	124	1025	1346	609	0.152405	0.500907	0.213552	1.73443	2.91009	0.949826	3.67556e-05	2.27836	up
Pig_newGene_24869	52	153	58	389	649	443	0.06305	0.196933	0.090633	0.528488	0.896833	0.541607	9.30931e-05	2.32974	up
Pig_newGene_24935	46	49	31	553	586	222	0.029865	0.033389	0.025426	0.402984	0.433712	0.145293	2.17812e-07	3.29815	up
Pig_newGene_31775	25	82	92	59	268	395	0.091622	0.3254	0.443693	0.246318	1.14482	1.49194	0.0350785	1.56467	up
Pig_newGene_32507	7368	21928	7247	23365	43046	31849	4.34066	13.9541	5.38881	14.8211	27.7733	18.1655	0.0011321	1.26373	up
Pig_newGene_33528	36	52	40	70	209	210	0.070077	0.106551	0.100324	0.152512	0.465155	0.413666	0.00735085	1.70053	up
Pig_newGene_35376	976	4470	2799	2426	9838	11721	0.192667	1.15609	1.01101	0.877533	3.13046	3.12715	0.0120396	1.2919	up
Pig_newGene_35979	117	109	50	53	11	49	0.350526	0.347124	0.194455	0.177336	0.035019	0.148281	0.0434067	-1.44191	down
Pig_newGene_36002	13	57	11	266	471	200	0.042102	0.212455	0.046957	1.23934	1.81856	0.751772	7.36209e-06	3.403	up
Pig_newGene_36019	135	294	177	478	516	744	0.158008	0.365341	0.26784	0.62655	0.687391	0.877756	0.00931647	1.31675	up
Pig_newGene_39098	11	39	8	181	339	441	0.031392	0.266771	0.04108	1.13203	2.17933	2.32328	1.41351e-07	3.85544	up
Pig_newGene_39234	66	115	115	0	0	5	0.476143	0.808018	0.893893	0	0	0.029784	1.67455e-10	-6.04837	down
Pig_newGene_44671	21	45	61	58	338	275	0.120997	0.282415	0.46717	0.384754	2.29723	1.65757	0.00412786	2.12698	up
Pig_newGene_46480	156	212	187	92	94	89	0.210901	0.305564	0.328602	0.139286	0.14417	0.121625	0.0325122	-1.20146	down
Pig_newGene_46492	613	955	1104	571	402	33	12.6635	23.3252	31.8751	14.4649	4.20174	0.813328	0.0387007	-1.53085	down
Pig_newGene_47209	9	53	40	156	147	107	0.025365	0.291962	0.190761	0.895299	0.986164	0.516325	0.0107742	1.82768	up
Pig_newGene_49595	175	84	85	62	29	9	0.331225	0.169003	0.208248	0.130824	0.062229	0.015459	0.0142859	-1.87866	down
Pig_newGene_50560	764	786	3	7	73	1	3.58921	3.71645	0.028027	0.073597	0.725475	0.006629	0.0026987	-4.3452	down
Pig_newGene_51351	12	116	75	28	584	569	0.012743	0.132703	0.104329	0.033891	0.720112	0.621482	0.0148195	2.27438	up
Pig_newGene_51799	727	209	84	135	113	3	1.03621	0.386026	0.142702	0.32481	0.325987	0.02587	0.0389111	-2.0802	down
Pig_newGene_52135	95	165	62	68	566	625	0.121647	0.253722	0.070307	0.092667	0.846408	0.817059	0.0149281	1.73875	up
Pig_newGene_56337	192	550	282	180	0	17	0.257975	0.792316	0.552892	0.245335	0	0.029679	0.040559	-2.4221	down
Pig_newGene_57278	88	42	56	52	179	383	0.236141	0.120442	0.195885	0.15516	0.550627	1.04263	0.0418119	1.43913	up
Pig_newGene_59847	289	364	186	406	697	856	1.04555	2.31956	1.10048	2.04579	3.45071	3.55505	0.0337434	1.021	up
Pig_newGene_63026	77	78	56	43	30	27	0.820301	0.714521	0.537904	0.476029	0.293438	0.443365	0.0491613	-1.22889	down
Pig_newGene_66223	58	35	186	97	356	579	0.148871	0.156289	0.589441	0.279322	1.79766	1.68179	0.0452882	1.5378	up
Pig_newGene_66420	246	336	579	250	1668	1317	0.22355	0.325545	0.685245	0.255573	1.73254	1.21076	0.0463265	1.19643	up
Pig_newGene_67794	248	473	347	128	159	276	0.217568	0.441366	0.39599	0.125255	0.158989	0.244437	0.0318225	-1.15296	down
Pig_newGene_75456	222	578	478	638	1340	1670	0.520658	1.57884	1.27692	1.70104	2.77575	3.22449	0.00777872	1.27048	up
Pig_newGene_75930	41	76	48	55	293	335	0.116957	0.238773	0.183572	0.18221	0.719242	0.639794	0.00962017	1.80221	up
Pig_newGene_77854	170	163	42	2945	4746	3261	0.33131	0.531375	0.123014	6.14756	8.76911	6.09848	7.69918e-22	4.72136	up
Pig_newGene_80692	49	83	67	70	535	226	0.14388	0.261053	0.25516	0.425693	1.81013	0.676983	0.00999466	1.84495	up
Pig_newGene_81246	146	429	244	685	1018	877	0.12459	0.388837	0.269857	0.655217	0.989741	0.754762	0.00321324	1.4675	up
Pig_newGene_81250	10	66	64	177	175	96	0.061507	0.449713	0.531425	1.26713	1.27286	0.621063	0.043411	1.49486	up
Pig_newGene_81251	130	816	408	1167	1534	1011	0.083347	0.556639	0.339946	0.83997	1.12233	0.65491	0.0185378	1.2898	up
Pig_newGene_81259	513	1486	651	2610	3781	2758	0.252251	0.776564	0.415335	1.44127	2.12247	1.37052	4.93527e-05	1.62302	up
Pig_newGene_82343	60	75	62	14	39	39	0.317728	0.364227	0.368456	0.068435	0.202326	0.178122	0.0405548	-1.32133	down
Pig_newGene_85023	395	169	638	674	1399	1563	0.635088	0.28784	1.33421	1.21699	2.56631	2.53791	0.0127275	1.31429	up
Pig_newGene_85435	160	203	447	460	664	1069	0.500194	0.919583	1.80819	1.69892	3.11788	5.03454	0.0363451	1.14812	up
Pig_newGene_89453	35	78	18	102	222	152	0.104262	0.249405	0.068009	0.345416	0.764488	0.463843	0.0113845	1.70243	up
Pig_newGene_92312	58	53	56	117	169	176	0.107123	0.105124	0.134856	0.242967	0.357585	0.331553	0.0314137	1.25283	up
Pig_newGene_101397	76	116	68	10	26	18	0.447589	0.723055	0.516294	0.063987	0.172264	0.103317	0.000255884	-2.45126	down
Pig_newGene_101409	655	480	642	200	415	400	0.948175	0.737362	1.20705	0.323975	0.684426	0.583736	0.0296587	-1.04035	down
Pig_newGene_101422	513	489	587	185	250	368	1.0163	1.02862	1.51151	0.411211	0.564327	0.735468	0.0112388	-1.2235	down
Pig_newGene_105102	175	167	91	90	62	57	0.384706	0.388737	0.260043	0.220429	0.155247	0.125184	0.0495439	-1.19001	down
Pig_newGene_116507	217	234	157	252	381	887	1.25481	1.66868	0.733277	1.60446	1.79083	5.43446	0.0485151	1.07552	up
Pig_newGene_118677	26989	22687	20740	15480	1772	1385	103.471	92.446	103.293	66.5535	7.74058	5.35612	0.00476014	-1.98549	down
Pig_newGene_122488	244	583	427	262	129	191	0.176324	0.636778	0.40099	0.212224	0.105957	0.140076	0.0226044	-1.27713	down
Pig_newGene_138179	95	345	132	245	1789	1084	0.115909	0.450562	0.209639	0.336321	2.50519	1.34375	0.000732497	2.24647	up
Pig_newGene_140824	284	290	266	141	128	160	0.70655	0.766141	0.860756	0.393782	0.362056	0.401955	0.0260951	-1.16506	down
Pig_newGene_140826	75	124	183	55	25	54	0.21871	0.384842	0.694667	0.177592	0.081344	0.157787	0.00937326	-1.73321	down
Pig_newGene_141005	774	251	193	291	83	108	3.79893	1.22386	1.17155	1.55892	0.440641	0.534865	0.0377515	-1.43945	down
Pig_newGene_141143	495	649	545	186	113	243	1.18079	1.64719	1.69023	0.573591	0.587711	0.585539	0.00027333	-1.84624	down
Pig_newGene_146528	3	85	48	42	386	198	0.029448	0.36605	0.217157	0.342217	2.04278	0.61674	0.0366312	1.9796	up
Pig_newGene_147634	45	58	113	66	254	383	0.18348	0.306809	0.82863	0.294543	1.91096	1.95965	0.0480533	1.39211	up
Pig_newGene_148152	160	141	22	133	539	658	0.198626	0.399958	0.035199	0.1855	0.774354	0.82684	0.0113341	1.84416	up
Pig_newGene_150543	53	179	95	122	353	534	0.208339	0.362246	0.300618	0.511289	0.885357	1.24045	0.0336055	1.38252	up
Pig_newGene_152434	16	26	35	65	95	130	0.089861	0.193474	0.257495	0.366354	0.613142	0.670985	0.0108903	1.65839	up
Pig_newGene_152486	526	509	478	389	255	84	0.543301	0.631596	0.565241	0.511253	0.396382	0.512499	0.0496269	-1.17658	down
Pig_newGene_154274	209	229	210	112	1536	1189	0.393055	0.438431	0.361573	0.212496	3.08742	2.70232	0.00585348	1.87945	up
Pig_newGene_159681	15	27	20	61	75	86	0.050451	0.148111	0.091446	0.584107	0.303727	0.315751	0.0095899	1.63124	up
Pig_newGene_162314	39	44	22	167	127	174	0.161927	0.632338	0.15291	0.660291	0.544798	1.22966	0.00117664	1.98452	up
Pig_newGene_163312	0	5	3	226	1056	791	0	0.015381	0.009368	0.818708	3.38286	2.84316	1.16867e-17	7.72821	up
Pig_newGene_164576	2132	1435	912	1251	452	545	0.991598	0.694876	0.539942	0.88384	0.23466	0.250619	0.0194773	-1.11077	down
Pig_newGene_165737	16	24	7	93	216	205	0.037784	0.062526	0.019318	0.25346	0.604231	0.507932	3.22111e-06	3.25455	up
Pig_newGene_173103	1513	1212	810	401	344	556	1.08161	0.9206	0.751791	0.321171	0.280241	0.400911	4.63201e-05	-1.63227	down
Pig_newGene_173234	51	88	23	67	308	417	0.273512	0.275551	0.133586	0.342413	1.72357	1.58944	0.00423809	2.07024	up
Pig_newGene_174583	355	569	539	1323	1838	1448	0.913194	2.70934	1.26081	4.57155	7.15437	7.39575	0.000151284	1.45465	up
Pig_newGene_177230	153	72	108	40	26	83	0.638966	0.317974	0.583954	0.186393	0.119937	0.348482	0.0319394	-1.40217	down
Pig_newGene_178430	48	89	23	221	662	731	0.095453	0.18802	0.054252	0.561609	1.91956	1.7235	1.79079e-06	3.13603	up
Pig_newGene_178466	334	246	242	151	117	154	0.353625	0.276974	0.332311	0.179286	0.140503	0.164727	0.0315529	-1.1493	down
Pig_newGene_180958	184	267	39	661	596	500	2.00398	3.73388	0.62413	9.56196	8.27924	6.62535	0.00542218	1.72837	up
Pig_newGene_180962	82	89	23	198	164	196	1.58019	1.8055	0.553573	4.2747	3.59539	3.79877	0.0288365	1.37996	up
Pig_newGene_180963	84	180	21	196	341	445	1.69112	3.85794	0.424709	4.21036	7.72037	9.00107	0.0187859	1.6179	up
Pig_newGene_185839	315	127	101	68	83	35	8.20176	3.49735	3.41279	1.98145	2.43569	0.904974	0.0126219	-1.68034	down
Pig_newGene_186200	37	26	42	139	165	179	0.164956	0.162254	0.192271	0.612191	0.679159	0.876624	0.00114125	1.97681	up
Pig_newGene_186767	59	181	36	351	266	154	0.186521	0.615762	0.148559	1.26036	0.969854	0.496417	0.0429428	1.38766	up
Pig_newGene_187427	85	112	69	45	45	29	0.610654	1.00625	0.761587	0.309094	0.514471	0.220911	0.0353469	-1.31085	down
Pig_newGene_189517	0	0	17	116	158	470	0	0	0.062142	0.589363	0.795701	1.41681	2.20493e-05	5.03094	up
Pig_newGene_189539	27	47	13	470	894	868	0.038141	0.071764	0.024489	0.767865	1.48674	1.27653	5.74323e-13	4.49779	up
Pig_newGene_189872	147	105	50	188	304	344	1.18756	0.899656	0.523857	1.69931	2.79519	2.79872	0.0285261	1.28079	up
Pig_newGene_193300	311	319	322	67	21	77	0.25842	0.281512	0.348083	0.062351	0.018979	0.064643	1.71499e-05	-2.73246	down
Pig_newGene_195480	146	247	208	253	746	598	0.57227	1.03072	1.06306	1.11469	3.34593	2.37467	0.0293229	1.18413	up
Pig_newGene_196077	236	205	269	218	1512	1138	0.206147	0.190596	0.305257	0.213049	1.50672	1.00366	0.003189	1.75886	up
Pig_newGene_197150	473	373	605	130	214	370	0.601792	0.505036	1.00084	0.184609	0.310338	0.475255	0.0149825	-1.29253	down
Pig_newGene_197154	807	475	890	250	374	582	0.703072	0.439498	1.00666	0.244133	0.370555	0.511011	0.0204445	-1.1086	down
Pig_newGene_197165	343	238	825	93	162	239	0.452372	0.333012	0.92187	0.137401	0.243871	0.31822	0.00365032	-1.80992	down
Pig_newGene_200385	223	98	330	608	547	538	0.242108	0.085745	0.44193	0.565554	0.516822	0.594945	0.0415659	1.14856	up
Pig_newGene_201100	62	38	33	278	495	688	0.204784	0.116498	0.143769	0.960996	1.74204	2.00601	5.76612e-08	3.22998	up
Pig_newGene_202564	79	111	97	140	366	289	0.340567	0.505171	0.544196	0.675919	1.79951	1.2588	0.0317188	1.24915	up
Pig_newGene_204511	70	38	11	145	155	158	0.343816	0.309112	0.047873	0.823292	0.939498	0.79811	0.00873313	1.79221	up
Pig_newGene_204523	172	242	104	48	82	33	0.421941	0.631664	0.330501	0.130683	0.230141	0.080686	0.00481782	-1.80752	down
Pig_newGene_204725	144	465	125	709	423	817	0.455358	0.633207	0.212592	1.15206	0.912549	1.53834	0.0281755	1.25386	up
Pig_newGene_205967	33	68	20	113	122	285	0.183211	0.401543	0.140125	0.414149	0.388388	0.724242	0.00436544	1.89527	up
Pig_newGene_212318	62	92	74	191	464	222	0.376213	0.595068	0.582773	1.31132	3.23696	1.37235	0.00358414	1.75201	up
Pig_newGene_213462	36	73	30	194	440	10	0.108969	0.248395	0.070122	0.634375	0.944448	0.017953	0.0267063	2.10179	up
Pig_newGene_214663	7225	872	878	587	406	503	241.106	24.1803	38.0571	21.8261	10.4564	11.1619	4.04652e-05	-2.72867	down
Pig_newGene_217669	212	134	67	242	399	563	0.243041	0.16254	0.098861	0.311014	0.339759	0.594095	0.019359	1.34156	up
Pig_newGene_217763	27	15	83	7	408	319	0.051186	0.029374	0.209024	0.013174	0.903683	0.624527	0.0313551	2.21443	up
Pig_newGene_217765	9	44	80	18	422	450	0.018348	0.075744	0.169293	0.031708	1.02696	1.08874	0.0132073	2.41271	up
Pig_newGene_218489	40665	32447	24143	7776	4833	6035	234.826	202.263	195.497	104.676	62.1668	78.1847	5.04062e-16	-2.54293	down
Pig_newGene_226253	9	68	33	14	431	355	0.040765	0.260523	0.149184	0.046708	2.08944	1.36582	0.00711875	2.61744	up
Pig_newGene_229241	339	872	474	2123	2257	2276	0.784781	2.42197	1.80639	6.55949	6.93403	5.69909	3.10518e-06	1.8051	up
Pig_newGene_229256	27	25	27	114	184	181	0.060417	0.058204	0.07903	0.289824	0.477289	0.414839	0.000115335	2.37926	up
Pig_newGene_229265	44	142	140	468	441	496	0.039888	0.138441	0.166228	0.481928	0.461398	0.459882	0.00139009	1.89553	up
Pig_newGene_229298	90	174	108	477	384	316	0.068689	0.141889	0.107229	0.411761	0.336268	0.244749	0.0063525	1.50567	up
Pig_newGene_229353	32	61	47	76	225	244	0.066012	0.134686	0.126444	0.176561	0.534751	0.51445	0.0075318	1.72052	up
Pig_newGene_231021	221	277	157	576	686	610	0.524343	0.649663	0.434547	1.45431	1.79331	1.4686	0.00477794	1.34345	up
Pig_newGene_232857	38	209	54	149	1000	667	0.189765	1.29552	0.378089	0.989869	6.01219	3.02929	0.00151115	2.40411	up
Pig_newGene_232859	9	66	19	45	297	173	0.018393	0.157575	0.053324	0.112982	0.761668	0.391249	0.00654041	2.26283	up
Pig_newGene_234096	56	334	187	270	1469	969	0.044918	0.336986	0.197427	0.276817	1.46834	0.852205	0.00320285	2.01084	up
Pig_newGene_234295	248	782	352	521	1064	1655	0.802413	1.29628	1.00612	1.29009	1.79906	2.0021	0.0471157	1.00513	up
Pig_newGene_234892	2907	0	1450	0	0	276	38.499	0	24.9471	0	0	3.67953	0.0447993	-4.36753	down
Pig_newGene_234893	83	166	84	100	1239	1113	0.422893	0.677526	0.384805	0.526359	2.84592	2.54275	0.00030322	2.64424	up
Pig_newGene_235079	4308	2722	3453	1733	1239	1640	36.3609	24.4165	37.8564	16.3993	11.9101	13.964	1.77533e-05	-1.37734	down
Pig_newGene_236010	7	42	5	211	784	551	0.072197	0.465566	0.057069	2.62025	9.6625	6.05495	2.93272e-08	4.66835	up
Pig_newGene_244046	15	34	12	119	189	113	0.083378	0.232628	0.084288	0.871435	1.53747	0.751524	9.54641e-05	2.62632	up
Pig_newGene_245680	288	215	214	400	686	586	1.16526	0.910982	1.08384	1.68792	2.95055	2.24947	0.0354902	1.01741	up
Pig_newGene_245992	18	14	54	27	431	257	0.25618	0.033413	0.23474	0.115271	1.79964	1.42802	0.00244458	2.74436	up
Pig_newGene_246064	109	25	70	27	834	546	0.203196	0.056604	0.154185	0.050062	1.98874	0.94051	0.00548766	2.52214	up
Pig_newGene_247254	340	254	286	190	159	114	10.9934	8.72728	11.979	6.8572	5.85631	3.70997	0.046113	-1.0925	down
Pig_newGene_247939	10	74	10	41	186	127	0.04012	0.32668	0.049606	0.189445	0.881882	0.532851	0.0370896	1.74638	up
Pig_newGene_249691	55	100	94	128	213	387	0.116121	0.224775	0.259007	0.303068	0.512624	0.826039	0.0332532	1.28842	up
Pig_newGene_250234	93	104	127	350	198	324	0.41349	0.595881	1.34455	1.90447	0.935525	1.36569	0.0302888	1.22578	up
Pig_newGene_251045	198	154	744	224	1513	2419	1.35987	1.90066	9.56955	2.96539	16.5527	21.6935	0.0324465	1.56023	up
Pig_newGene_253170	10	54	4	116	2989	2429	0.016751	0.15985	0.004068	0.293928	5.32771	3.70255	7.8484e-09	6.15502	up
Pig_newGene_253171	23	50	17	154	557	263	0.231959	0.408764	0.118336	1.08929	4.17826	1.86484	3.8374e-06	3.26178	up
Pig_newGene_253390	1114	664	1038	685	2888	3429	1.02374	0.648273	1.23875	0.705408	3.02482	3.18013	0.0252102	1.04454	up
Pig_newGene_253445	164	342	244	605	873	1451	0.186387	0.529792	0.462967	0.967863	1.43518	2.11649	0.00032297	1.73087	up
Pig_newGene_259259	115	232	247	355	1002	990	0.320103	0.804946	1.03128	1.5446	4.11816	3.78036	0.00154593	1.73097	up
Pig_newGene_259798	915	1510	1070	2539	3358	3290	1.99867	4.14816	4.22721	6.68506	8.54507	8.85845	0.000160406	1.19906	up
Pig_newGene_259821	154	787	456	1302	1045	1076	0.272339	1.13426	0.794428	1.97957	1.74704	1.67022	0.0315367	1.1228	up
Pig_newGene_259827	84	192	122	371	292	355	0.154499	0.378112	0.292813	0.770643	0.615975	0.663555	0.0334217	1.17596	up
Pig_newGene_264751	60	93	38	144	161	193	0.354457	0.729375	0.312695	0.953323	1.20291	1.05343	0.0410845	1.20661	up
Pig_newGene_267984	15	52	18	75	90	95	0.050421	0.187412	0.077114	0.281663	0.346126	0.323487	0.0315714	1.44005	up
Pig_newGene_268099	69	73	70	27	11	31	0.94923	1.06975	1.25678	0.415315	0.166796	0.43082	0.00572016	-1.81722	down
Pig_newGene_271588	22	36	68	175	113	221	0.058361	0.102531	0.237338	0.532029	0.347752	0.605398	0.00840543	1.76069	up
Pig_newGene_271591	8	17	34	176	133	353	0.028134	0.062005	0.154862	0.703104	0.539415	1.27413	1.59461e-05	3.19699	up
Pig_newGene_271592	57	74	75	460	371	667	0.060263	0.083548	0.104207	0.551093	0.452391	0.719828	1.58088e-06	2.6391	up
Pig_newGene_271602	6	3	3	75	97	97	0.025435	0.010814	0.013396	0.423996	0.553328	0.49019	1.82492e-08	4.25257	up
Pig_newGene_271603	33	36	105	533	443	705	0.04536	0.052351	0.188341	0.832234	0.703195	0.989697	3.21144e-06	3.00118	up
Pig_newGene_271605	20	5	46	223	220	182	0.051567	0.011423	0.156095	0.663814	0.666186	0.487747	0.000243392	2.88174	up
Pig_newGene_274581	314	36	159	45	81	47	0.774881	0.093138	0.497321	0.117085	0.228616	0.117222	0.0205199	-1.75472	down
Pig_newGene_275262	104	177	131	911	620	219	0.191285	0.473607	0.296847	2.67293	1.69351	0.609625	0.0015505	1.96511	up
Pig_newGene_275386	24	46	23	66	116	135	0.105513	0.215804	0.130366	0.326985	0.587561	0.604972	0.013671	1.56204	up
Pig_newGene_277483	2	53	5	100	143	149	0.025356	0.855503	0.069838	1.64151	2.42466	2.08997	0.00494117	2.562	up
Pig_newGene_281289	244	177	240	363	879	980	0.99133	0.590095	0.72278	1.56658	2.88324	2.70715	0.00305798	1.50168	up
Pig_newGene_285575	35	94	20	235	239	176	0.116653	0.338944	0.087468	0.898789	0.931116	0.606209	0.00298282	1.99936	up
Pig_newGene_288305	96	76	91	155	349	293	0.207767	0.175583	0.255166	0.634117	0.867636	0.784765	0.0164057	1.37471	up
Pig_newGene_293140	31	103	49	111	308	203	0.074424	0.269182	0.156299	0.306874	0.867968	0.505254	0.017446	1.57285	up
Pig_newGene_293245	650	1711	2947	1956	5341	5999	0.770974	2.0456	4.01542	2.6383	8.7752	8.98724	0.0378991	1.03482	up
Pig_newGene_295274	48	46	129	89	387	377	0.086652	0.088058	0.305457	0.181381	0.803719	0.693104	0.0214532	1.63206	up
Pig_newGene_295275	324	138	198	163	413	1433	0.854725	0.275181	0.410184	0.395599	1.24437	3.39808	0.0494767	1.30387	up
Pig_newGene_296289	12	52	31	69	157	113	0.057771	0.265823	0.191973	0.37311	0.867703	0.553505	0.0183934	1.63117	up
Pig_newGene_296858	81	89	136	65	16	0	1.82187	2.11322	3.95723	1.62368	0.408769	0	0.0478072	-2.01155	down
Pig_newGene_298013	42	19	69	57	190	171	0.492207	0.22575	1.11269	0.69062	2.74085	2.36066	0.0482528	1.40056	up
Pig_newGene_298184	28	59	29	12	261	258	0.058405	0.135279	0.080261	0.026805	0.705979	0.751109	0.0233517	1.94862	up
Pig_newGene_299928	230	154	313	166	920	1461	0.175723	0.125242	0.310776	0.142583	0.802703	1.12886	0.0147207	1.56129	up
Pig_newGene_300231	727088	3003593	2546212	752544	269	232169	3495.67	15350.2	15845.9	4057.24	2.06532	1207.31	0.0257554	-2.79296	down
Pig_newGene_302528	17	144	8	131	341	264	0.30812	2.91909	0.176921	2.78607	7.40754	5.08567	0.022645	1.98476	up
Pig_newGene_303120	119	107	99	42	52	65	0.50075	0.476727	0.806202	0.301357	0.594688	0.275973	0.0347796	-1.23912	down
Pig_newGene_304148	2221	6197	7371	1536	2304	2858	11.0382	32.3024	46.9137	8.41304	12.9908	14.1361	0.00022501	-1.48807	down
Pig_newGene_304149	13601	6852	4814	5236	1480	2106	122.161	64.7398	55.4775	51.9942	15.0947	18.881	0.000654389	-1.62741	down
Pig_newGene_306108	254	179	197	89	132	92	0.647641	0.486003	0.654606	0.253444	0.384096	0.236835	0.0333668	-1.19901	down
Pig_newGene_306142	155	125	136	43	20	111	0.328694	0.281428	0.37577	0.101382	0.048117	0.238037	0.025238	-1.51461	down
Pig_newGene_324319	68	61	104	19	46	31	0.238968	0.226081	0.476579	0.074438	0.185069	0.107238	0.0222549	-1.51118	down
Pig_newGene_324495	93	120	135	61	60	51	0.242631	0.333142	0.460828	0.177993	0.176889	0.132701	0.0429922	-1.20936	down
Pig_newGene_327650	88	96	68	153	309	309	0.308147	0.6098	0.353601	1.15588	2.01448	1.8764	0.0133171	1.40259	up
Pig_newGene_327954	643	1079	466	1578	2205	3019	1.24524	2.0253	1.17558	3.38644	4.91539	5.86546	8.07416e-05	1.44132	up
Pig_newGene_328274	53	70	54	73	230	224	0.163426	0.231742	0.216106	0.253782	0.819284	0.707466	0.0313868	1.34294	up
Pig_newGene_330325	61	187	87	240	327	322	0.118497	0.385266	0.218186	0.535134	0.723305	0.964314	0.0367905	1.22568	up
Pig_newGene_331852	184	108	30	70	13	11	0.58534	0.362633	0.123326	0.246698	0.045805	0.033644	0.0362263	-1.8218	down
Pig_newGene_332569	26	78	42	149	239	170	0.329953	0.937458	0.537353	1.85705	2.91404	1.69657	0.0056886	1.75299	up
Pig_newGene_332812	10	117	18	183	163	387	0.014845	0.201117	0.03751	0.330493	0.300129	0.631501	0.00849121	2.1595	up
Pig_newGene_335566	348	135	249	111	98	80	0.55748	0.201545	0.45601	0.175603	0.15765	0.113087	0.0116262	-1.52349	down
Pig_newGene_336220	1130	512	334	407	79	117	1.71139	0.65982	0.549917	0.549048	0.129879	0.124113	0.00902927	-1.79876	down
Pig_newGene_338488	108	129	275	192	620	856	0.168935	0.213042	0.557708	0.336156	1.10572	1.4322	0.0256395	1.39865	up
Pig_newGene_338667	9	32	18	265	204	242	0.060497	0.176378	0.093801	1.20095	0.754858	1.27199	6.20521e-07	3.40995	up
Pig_newGene_340422	16	52	62	80	194	162	0.076547	0.281407	0.232723	0.49954	0.622507	0.6502	0.0296019	1.49673	up
Pig_newGene_342704	55	46	55	51	234	186	0.365143	0.393492	0.430077	0.457983	2.04477	1.14912	0.0417274	1.34988	up
Pig_newGene_353491	55	168	181	320	594	1035	0.096342	0.314468	0.41355	0.69095	1.42408	1.83967	0.00108811	1.9948	up
Pig_newGene_354324	2906	1078	1208	1002	381	673	3.86626	1.47982	1.9727	2.17368	0.674878	0.812306	0.00185902	-1.48925	down

## Sheet: S2 List of miRNA target genes a
S2 KEGG pathway related list of miRNA target genes and genes with significant differential expression enriched in melanogenes
Type	Pathway_accession	Description	Gene name	Number of genes
miRNA target genes	apla00350	Tyrosine metabolism	GSTZ1/FAH/HGD	3
	ko04916	Melanogenesis	TYR/TYRP1/DCT/EDN1/MC1R/CALM3	6
differentially expressed genes	apla00350	Tyrosine metabolism	TYR/TYRP1/DCT/AOX1	4
	ko04916	Melanogenesis	TYR/TYRP1/DCT/WNT10B/WNT16/WNT3/WNT11/CREB3L2/ADCY2/ADCY5/TCF7L2	11

## Sheet: S3 Physicochemical properties o
S3 Physicochemical properties of TYR gene family members
Gene name	Gene ID	Number of amino acids	Relative molecular mass	Isoelectric point	Instability coefficient	Hydrophobicity mean	Chromosome position
TYR	ENSSSCG00000026409	87244	7.32341e+06	4.11	44.4	0.728	9:22517047-22604290
DCT	ENSSSCG00000009490	62622	5.27004e+06	4.17	43.14	0.675	11:63584865-63647486
TYRP1	ENSSSCG00000005193	19444	1.63539e+06	4.48	44.59	0.749	1:209725698-209745141

## Sheet: S4 Fragment details for siRNA
S4 Fragment details for siRNA
siRNA No.	Target sequence(5’-3’)
TYRP1 siRNA-1	GGATGGCAACACACCACAATT
TYRP1 siRNA-2	GCTTTGGTGAAGTGGATTTCT
TYRP1 siRNA-3	GGAGAGAGACATGCAGGAAAT
TYRP1 siRNA-4	GGAAGAACACCTGTGACATTT
TYRP1 siRNA-5	GGAAATGTGGCCAGACCAATG

## Sheet: S5 miRNA-221-3P and mRNAs prime
S5 miRNA-221-3P and mRNAs primer sequences
Gene	Primer sequences	Annealing temperature
TYRP1-wt-F：	GAGCTCGAGCTCGACATTTGCACTGA	60℃
TYRP1-wt-R：	GTCGACGTCGACGCCAGATTGTGAAG
Note: The underlined part is the restriction site.

## Sheet: S6 Different qRT-PCR reaction s
S6 Different qRT-PCR reaction systems and reaction conditions for miRNA and mRNA
	Reagent	Reaction system	Reaction conditions
miRNA	2×miRcute Plus miRNA	10μl	95℃, 15min; 94℃, 20sec, 60℃, 30sec, 42 cycles; 65℃, 5sec, 95℃, 5sec
	Premix（with SYBR&ROX）
	Forward Prime	0.5μL
	Reverse Primer	0.5μL
	miRNA first strand cDNA	2μL
	ddH2O	7μL
mRNA	2×TransStart@ Green qPCR SuperMix	5μl	95°C, 10min; 95°C, 10 s, 58°C, 30 s, 40 cycles; 65°C, 5sec, 95°C, 5sec
	Forward Prime（10mol/L）	0.5μL
	Reverse Primer（10mol/L）	0.5μL
	cDNA	2μL
	ddH2O	2μL

## Sheet: S7 Primer sequences for qRT-PCR
S7 Primer sequences for qRT-PCR
gene/miRNA	Primer sequences	Annealing temperature	Product length
miRNA-181b	AACATTCATTGCTGTCGGTGGGTT	60℃	24bp
miRNA-196a	TAGGTAGTTTCATGTTGTTGGG	60℃	22bp
miRNA-221-3p	AGCTACATTGTCTGCTGGGTTT	60℃	22bp
miRNA-320	AAAAGCTGGGTTGAGAGGGCGAA	60℃	23bp
Unconservative_3_403490	AACTGGCCCACAAAGTCCCGCT	60℃	22bp
Unconservative_1_52628	AACCCAAAGACAACCAAAGCCC	60℃	22bp
SLC24A5	F：ATGGAGGCATCGTAAT	55℃	235bp
	R：CCAAGAATGGTGCTAAT
SLC45A2	F：CACCCATCAGGACAAGG	55℃	305bp
	R：TCTCAATAGACCCATACTCG
SLC7A11	F：CGGGAAGAAATGAAAGTA	55℃	354bp
	R：CATAGAATAACCTGGAGACA
SLC7A5	F：CATCGGCTCGGGCATCT	55℃	386bp
	R：CCTTCACGCTGTAGCAGTTCA
MLANA	F：GATTGGCTTTCTGATGGT	58℃	262bp
	R：ATAGGGTGGTGGTGACTG
TYR	F：CCTCCTCCAAGAACCTGA	55℃	255bp
	R： GTCCCTGAAAGCCAAACT
TYRP1	F：TGACCGCTGTGGCTTCTC	58℃	335bp
	R：TCCTGGTGGCAATGACGA
DCT	F：CACCTTTGCTCCTTTAGTT	55℃	156bp
	R： TCATCAGTTCTCCCTTGC
PMEL	F：AGGGACTGGCTTGGTG	58℃	303bp
	R：GCAGGTAGCATTGGGTT
5S rRNA	F：TGGCTGTGACCGTCGTTT	55℃	56bp
	R：TTTGTCTCCGTGGGCGTA

## Sheet: S8 Details of the sequencing da
		S8 Details of the xiang pig mRNA and miRAN sequencing data
Type	Skin color	Sample number	Raw reads	Length<18	Length>30	Clean reads	Q30（%）	GC(%)
mRNA	white 1	L12	64831211	-	-	-	94.51	51.61
	black 1	L13	71406253	-	-	-	94.46	53.95
	black 2	L14	66916719	-	-	-	94.37	54.82
	black 3	L15	56382423	-	-	-	94.61	53.73
	white 2	L16	64570051	-	-	-	96.46	48.95
	white 3	L17	71964257	-	-	-	96.48	48.65
miRNA	white 1	S02	19394602	1567816	689682	17137101	98.57	-
	black 1	S03	16838784	1433892	406706	14998184	98.6	-
	black 2	S04	17997797	1880957	411921	15704916	98.54	-
	black 3	S05	23195344	2344127	869536	19981678	98.6	-
	white 2	S06	17648786	691298	782761	16174727	98.74	-
	white 3	S07	24041551	1354235	831158	21856158	98.96	-

## Sheet: S9 Alignment information to the
S9 Alignment information to the reference genome
Type	Skin color	Sample number	Total_Reads	Mapped_Reads	Mapped_reads(+)	Mapped_reads(-)
mRNA	white 1	L12	129662422	119894709(92.47%)	54166892(41.78%)	54351516(41.92%)
	black 1	L13	142812506	133741549(93.65%)	56692529(39.70%)	56869977(39.82%)
	black 2	L14	133833438	125366234(93.67%)	53765252(40.17%)	53841278(40.23%)
	black 3	L15	112764846	104940503(93.06%)	46129828(40.91%)	46264435(41.03%)
	white 2	L16	129140102	117507893(90.99%)	56894925(44.06%)	57110906(44.22%)
	white 3	L17	143928514	131256762(91.20%)	63781230(44.31%)	63901769(44.40%)
miRNA	white 1	S02	13601291	8993554(66.12%)	5677368(41.74%)	3316186(24.38%)
	black 1	S03	13122797	9054812(69.00%)	6084554(46.37%)	2970258(22.63%)
	black 2	S04	12880218	8757673(67.99%)	5649232(43.86%)	3108441(24.13%)
	black 3	S05	15639475	10482712(67.03%)	7041862(45.03%)	3440850(22.00%)
	white 2	S06	12339184	7949840(64.43%)	5286774(42.85%)	2663066(21.58%)
	white 3	S07	17060884	12043075(70.59%)	7961377(46.66%)	4081698(23.92%)
